# Supplementary material for: Composition and functional diversity of soil and water microbial communities in the rice-crab symbiosis system
Source: PLoS One. 2025 Jan 17;20(1):e0316815. doi: 10.1371/journal.pone.0316815 (PMC11741653; doi:10.1371/journal.pone.0316815)
Supplement: S1 File — (ZIP) [file pone.0316815.s001.Zip]

Archive with 1 entries (1 files):
- data20241030.xlsx
