# Supplementary material for: Composition and functional diversity of soil and water microbial communities in the rice-crab symbiosis system
Source: PLoS One. 2025 Jan 17;20(1):e0316815. doi: 10.1371/journal.pone.0316815 (PMC11741653; doi:10.1371/journal.pone.0316815)
Supplement: S1 File — (ZIP) [file pone.0316815.s001.Zip › data20241030.xlsx]

## Sheet: alpha diversity
Bacteria	Sample	OTU_num	shannon	simpson	ace	chao	coverage
	DS_1	616	6.83582	0.003378	4157.05	4096.19	0.969115
	DS_2	597	6.8134	0.003188	4015.62	4018.52	0.96991
	DS_3	635	6.93982	0.002932	4228.28	4190.87	0.969274
	PW_1	267	4.47742	0.082176	2839.98	2175.13	0.980967
	PW_2	267	4.5419	0.068666	2648.93	2047.41	0.982079
	PW_3	239	4.51276	0.067241	2478.57	1953.16	0.983255
	RS_1	529	6.68098	0.0054	3784.28	3817.21	0.972356
	RS_2	482	6.6402	0.004333	3371.01	3405.06	0.976741
	RS_3	580	6.90473	0.003006	4134.45	4078.71	0.969878
	SW_1	192	3.96746	0.120032	2140	1664.62	0.98675
	SW_2	182	4.1644	0.101419	2164.42	1758.29	0.986115
	SW_3	197	4.27733	0.081818	2115.63	1765.47	0.986051
Fungi	Sample	OTU_num	shannon	simpson	ace	chao	coverage
	DS_1	370	3.73568	0.071333	798.653	777.198	0.996844
	DS_2	364	3.8575	0.056393	766.534	768	0.996806
	DS_3	323	3.50962	0.087161	662.465	645.741	0.99749
	PW_1	207	3.22286	0.083709	373.326	376.2	0.999087
	PW_2	216	3.2308	0.10177	377.986	382.484	0.999297
	PW_3	297	3.58379	0.066882	489.277	493.65	0.999163
	RS_1	277	2.99088	0.224561	475.128	477.575	0.999182
	RS_2	260	3.41336	0.093998	444.27	450.966	0.999297
	RS_3	398	4.2817	0.0365	657.731	646.709	0.998802
	SW_1	145	3.21777	0.082289	233.394	235.6	0.999772
	SW_2	188	3.07396	0.104836	331.23	340.292	0.999278
	SW_3	170	3.18974	0.092525	270.166	271.556	0.99962

## Sheet: Top 10 microbial community comp
Top 10 microbial community composition for each treatment
Bacteria phylum level	#OTU ID	DS	RS	PW	SW
	Proteobacteria	0.1969	0.1889	0.3234	0.2746
	Bacteroidota	0.1548	0.0808	0.0936	0.0759
	Actinobacteriota	0.1342	0.1957	0.1485	0.1532
	Chloroflexi	0.1325	0.211	0.0132	0.0126
	Desulfobacterota	0.125	0.076
	Firmicutes	0.0639	0.0435	0.0159	0.0079
	Acidobacteriota	0.0461	0.0662
	Myxococcota	0.0247	0.0287
	cyanobacteria	0.02	0.0103	0.311	0.3701
	Gemmatimonadota	0.0181	0.0355
	Verrucomicrobiota			0.0439	0.0598
	Bdellovibrionota			0.0111	0.0132
	Patescibacteria			0.0104	0.0089
	Planctomycetota			0.0042	0.0048
Fungi phylum level	#OTU ID	DS	RS	PW	SW
	Ascomycota	0.31948	0.3821	0.301191	0.0817539
	Basidiomycota	0.00139818	0.0654125	0.121607	0.0157113
	Blastocladiomycota	7.276e-05	8.39337e-05	7.60731e-06	0
	Chytridiomycota	0.00460923	0.00921457	0.100598	0.187033
	Glomeromycota	0	7.75961e-05	1.90183e-05	0
	Monoblepharomycota	2.30184e-05	0.000203075	8.20433e-05	4.38775e-06
	Mortierellomycota	0.00328247	0.0229565	0.00166252	0.000340979
	Rozellomycota	0.173105	0.204701	0.0061099	0.00272085
	Zoopagomycota	2.00381e-05	7.21354e-05	0	0
	unclassified_k__Fungi	0.498009	0.315179	0.468723	0.712436
Bacterial genus level	#OTU ID	DS	RS	PW	SW
	norank_f_Bacteroidetes_vadinHA17	0.0406
	norank_f_steroidobacteraceae	0.0249
	norank_f_Prolixibacteraceae	0.0236
	norank_f_norank_o_SBR1031	0.0211	0.0397761
	norank_f_norank_o_norank_C_KD4-96	0.018	0.0297801
	norank_f_Sutterellaceae	0.0171
	norank_f_Intrasporangiaceae	0.017	0.0183732
	norank_f_Anaerolineaceae	0.0169	0.0260391
	Marmoricola	0.0154	0.0291593
	norank_f_Syntrophobacteraceae	0.0132
	norank_f_Saprospiraceae		0.0177867
	Lysobacter
	Nocardioides		0.0236898
	Thiobacillus		0.0220813
	norank_f_norank_o_Vicinamibacterales		0.021476
	norank_f_norank_o_Ardenticatenales		0.0204365
	norank_f_norank_o_chloroplast			0.2775	0.3305
	Rhodobacteracea			0.0689	0.0549
	LD29			0.039	0.0523
	Cyanobium_PCC-6307			0.03	0.0359
	norank_f_MWH-UniP1_aquatic_group			0.0294	0.0336
	Hydrogenophaga			0.0224
	hgcl_clade			0.0224	0.0277
	unclassified_f_Comamonadaceae			0.018	0.0176
	norank_f_Rhizobiales_Incertae_Sedis			0.0176
	Mycobacterium			0.0162	0.0177
	norank _f_norank_o_PeM15				0.0155
	Polynucleobacter				0.0148
Fungi genus level	#OTU ID	DS	RS	PW	SW
	Metschnikowia	0.2881			0.0014
	unclassified_p_Rozellomycota	0.1586	0.2018	0.009	0.0025
	unclassified_o_Branch02	0.0135
	Pseudeurotium	0.0116	0.2045
	Sarocladium	0.0048	0.0195	0.0068	0.006
	unclassified_p_Chytridiomycota	0.0045		0.1009	0.1866
	Sporormiella	0.004	0.0287
	Mortierella	0.0033	0.023
	unclassified_c_Sordariomycetes	0.0017
	Acremonium	0.0015	0.0124	0.0401	0.016
	unclassified_o_Agaricales		0.0414
	Cladosporium		0.0394	0.225	0.0484
	Chaetomium		0.0154
	Emericellopsis		0.013
	Filobasidium			0.0712	0.0094
	Vishniacozyma			0.0232	0.0022
	Sporidiobolus			0.0215	0.002
	Alternaria			0.0054
	Nigrospora			0.0049	0.0031

## Sheet: LEfSe
Bacteria	Species name	group	Mean	LDA_value	Pvalue		Fungi	Species name	group	Mean	LDA_value	Pvalue
	p__Cyanobacteria.c__Cyanobacteriia	SW	5.56683	5.26742	0.0187854			p__Ascomycota.c__Saccharomycetes.o__Saccharomycetales.f__Metschnikowiaceae.g__Metschnikowia	DS	5.45956	5.14721	0.0155644
	p__Cyanobacteria	SW	5.56834	5.26153	0.0187854			p__Ascomycota.c__Saccharomycetes.o__Saccharomycetales.f__Metschnikowiaceae	DS	5.45956	5.13462	0.0155644
	p__Cyanobacteria.c__Cyanobacteriia.o__Chloroplast.f__norank_o__Chloroplast	SW	5.51919	5.21865	0.0187854			p__Ascomycota.c__Dothideomycetes	PW	5.3646	5.07871	0.0248799
	p__Cyanobacteria.c__Cyanobacteriia.o__Chloroplast	SW	5.51919	5.20452	0.0187854			p__Ascomycota.c__Dothideomycetes.o__Capnodiales.f__Cladosporiaceae.g__Cladosporium	PW	5.35219	5.06319	0.0237441
	p__Cyanobacteria.c__Cyanobacteriia.o__Chloroplast.f__norank_o__Chloroplast.g__norank_f__norank_o__Chloroplast	SW	5.51919	5.19193	0.0187854			p__Ascomycota.c__Dothideomycetes.o__Capnodiales.f__Cladosporiaceae	PW	5.35219	5.05859	0.0237441
	p__Chloroflexi	RS	5.32422	4.99101	0.0237441			p__Ascomycota.c__Dothideomycetes.o__Capnodiales	PW	5.35233	5.03427	0.0237441
	p__Proteobacteria	PW	5.50968	4.89081	0.0248799			p__Ascomycota.c__Leotiomycetes.o__Thelebolales	RS	5.32153	5.02325	0.0237441
	p__Chloroflexi.c__Anaerolineae	RS	5.13575	4.8226	0.0155644			p__Rozellomycota.c__unclassified_p__Rozellomycota	RS	5.30482	5.01885	0.0248799
	p__Desulfobacterota	DS	5.09687	4.81073	0.0155644			p__Ascomycota.c__Leotiomycetes.o__Thelebolales.f__Pseudeurotiaceae	RS	5.32136	5.01452	0.0248799
	p__Bacteroidota.c__Bacteroidia.o__Bacteroidales	DS	4.95315	4.66765	0.0155644			p__Ascomycota.c__Leotiomycetes.o__Thelebolales.f__Pseudeurotiaceae.g__Pseudeurotium	RS	5.31074	5.01391	0.0233874
	p__Bacteroidota.c__Bacteroidia	DS	5.15718	4.64754	0.0329016			p__Rozellomycota	RS	5.31297	5.00472	0.0248799
	p__Proteobacteria.c__Alphaproteobacteria	PW	5.20099	4.62614	0.0237441			p__Rozellomycota.c__unclassified_p__Rozellomycota.o__unclassified_p__Rozellomycota.f__unclassified_p__Rozellomycota.g__unclassified_p__Rozellomycota	RS	5.30482	5.00372	0.0248799
	p__Bacteroidota	DS	5.18981	4.61665	0.0378118			p__Ascomycota.c__Leotiomycetes	RS	5.32533	5.0033	0.0237441
	p__Proteobacteria.c__Alphaproteobacteria.o__Rhodobacterales.f__Rhodobacteraceae	PW	4.94628	4.58207	0.0187854			p__Rozellomycota.c__unclassified_p__Rozellomycota.o__unclassified_p__Rozellomycota	RS	5.30482	4.99334	0.0248799
	p__Proteobacteria.c__Alphaproteobacteria.o__Rhodobacterales	PW	4.94628	4.56597	0.0187854			p__Chytridiomycota.c__unclassified_p__Chytridiomycota.o__unclassified_p__Chytridiomycota	SW	5.27098	4.98935	0.0155644
	p__Proteobacteria.c__Alphaproteobacteria.o__Rhodobacterales.f__Rhodobacteraceae.g__unclassified_f__Rhodobacteraceae	PW	4.83767	4.5337	0.0155644			p__Rozellomycota.c__unclassified_p__Rozellomycota.o__unclassified_p__Rozellomycota.f__unclassified_p__Rozellomycota	RS	5.30482	4.98873	0.0248799
	p__Acidobacteriota	RS	4.82097	4.51761	0.0286168			p__Chytridiomycota.c__unclassified_p__Chytridiomycota.o__unclassified_p__Chytridiomycota.f__unclassified_p__Chytridiomycota	SW	5.27098	4.97316	0.0155644
	p__Actinobacteriota.c__Actinobacteria.o__Propionibacteriales	RS	4.77831	4.49763	0.0155644			p__Chytridiomycota	SW	5.27103	4.9728	0.0155644
	p__Actinobacteriota.c__Actinobacteria.o__Propionibacteriales.f__Nocardioidaceae	RS	4.7733	4.49424	0.0155644			p__Chytridiomycota.c__unclassified_p__Chytridiomycota	SW	5.27098	4.9642	0.0155644
	p__Verrucomicrobiota.c__Verrucomicrobiae	SW	4.77306	4.45903	0.0286168			p__Chytridiomycota.c__unclassified_p__Chytridiomycota.o__unclassified_p__Chytridiomycota.f__unclassified_p__Chytridiomycota.g__unclassified_p__Chytridiomycota	SW	5.27098	4.96379	0.0155644
	p__Firmicutes	DS	4.80578	4.4561	0.0187854			p__Basidiomycota	PW	5.08457	4.78822	0.0273138
	p__Verrucomicrobiota	SW	4.77654	4.42235	0.0226591			p__Basidiomycota.c__Tremellomycetes	PW	4.98156	4.68555	0.0237441
	p__Verrucomicrobiota.c__Verrucomicrobiae.o__Chthoniobacterales	SW	4.72279	4.42215	0.0226591			p__Ascomycota.c__Sordariomycetes	RS	4.95204	4.56129	0.0248799
	p__Proteobacteria.c__Gammaproteobacteria.o__Burkholderiales	PW	5.08682	4.41929	0.0216228			p__Basidiomycota.c__Tremellomycetes.o__Filobasidiales.f__Filobasidiaceae.g__Filobasidium	PW	4.85254	4.55463	0.0237441
	p__Verrucomicrobiota.c__Verrucomicrobiae.o__Chthoniobacterales.f__Chthoniobacteraceae	SW	4.71877	4.41897	0.0226591			p__Basidiomycota.c__Tremellomycetes.o__Filobasidiales	PW	4.85343	4.54621	0.0237441
	p__Verrucomicrobiota.c__Verrucomicrobiae.o__Chthoniobacterales.f__Chthoniobacteraceae.g__LD29	SW	4.71877	4.39682	0.0226591			p__Basidiomycota.c__Tremellomycetes.o__Filobasidiales.f__Filobasidiaceae	PW	4.85343	4.5303	0.0237441
	p__Chloroflexi.c__Anaerolineae.o__SBR1031	RS	4.68696	4.36752	0.0155644			p__Chytridiomycota.c__Rhizophydiomycetes.o__Rhizophydiales	RS	2.16365	4.39537	0.0364225
	p__Proteobacteria.c__Gammaproteobacteria.o__Burkholderiales.f__Comamonadaceae	PW	4.70547	4.34928	0.0216228			p__Ascomycota.c__Sordariomycetes.o__Hypocreales	PW	4.72935	4.37685	0.0237441
	p__Proteobacteria.c__Gammaproteobacteria	PW	5.21613	4.33618	0.0329016			p__Chytridiomycota.c__Rhizophydiomycetes	RS	2.16365	4.3512	0.0364225
	p__Bacteroidota.c__Bacteroidia.o__Bacteroidales.f__Bacteroidetes_vadinHA17.g__norank_f__Bacteroidetes_vadinHA17	DS	4.60815	4.31218	0.0216228			p__Ascomycota.c__Sordariomycetes.o__Hypocreales.f__Hypocreales_fam_Incertae_sedis	PW	4.67315	4.28888	0.0306861
	p__Desulfobacterota.c__Desulfobacteria	DS	4.5921	4.30117	0.0187854			p__Ascomycota.c__Sordariomycetes.o__Hypocreales.f__Hypocreales_fam_Incertae_sedis.g__Acremonium	PW	4.60326	4.28526	0.0216228
	p__Actinobacteriota.c__Actinobacteria.o__Frankiales.f__Sporichthyaceae	SW	4.59163	4.29618	0.0237441			p__Ascomycota.c__Dothideomycetes.o__Pleosporales	RS	4.54528	4.24316	0.0216228
	p__Chloroflexi.c__Anaerolineae.o__SBR1031.f__norank_o__SBR1031	RS	4.59841	4.29444	0.0187854			p__Ascomycota.c__Leotiomycetes.o__Helotiales.f__Hyaloscyphaceae.g__Cistella	RS	2.87011	4.2242	0.0171519
	p__Bacteroidota.c__Bacteroidia.o__Bacteroidales.f__Bacteroidetes_vadinHA17	DS	4.60815	4.29421	0.0216228			p__Ascomycota.c__Sordariomycetes.o__Sordariales	RS	4.49451	4.21182	0.0422156
	p__Actinobacteriota.c__Actinobacteria.o__Micrococcales.f__Microbacteriaceae	PW	4.63476	4.28406	0.0187854			p__Ascomycota.c__Dothideomycetes.o__Pleosporales.f__Sporormiaceae	RS	4.45917	4.17425	0.0155644
	p__Chloroflexi.c__Anaerolineae.o__SBR1031.f__norank_o__SBR1031.g__norank_f__norank_o__SBR1031	RS	4.59841	4.27465	0.0187854			p__Ascomycota.c__Leotiomycetes.o__Helotiales.f__Hyaloscyphaceae	RS	2.88111	4.14036	0.0226352
	p__Desulfobacterota.c__Desulfobacteria.o__Desulfobacterales	DS	4.56902	4.26088	0.0187854			p__Ascomycota.c__Dothideomycetes.o__Pleosporales.f__Sporormiaceae.g__Sporormiella	RS	4.45812	4.13297	0.0155644
	p__Cyanobacteria.c__Cyanobacteriia.o__Synechococcales	SW	4.55451	4.25377	0.0216228			p__Basidiomycota.c__Tremellomycetes.o__Tremellales	PW	4.38524	4.10416	0.0248799
	p__Cyanobacteria.c__Cyanobacteriia.o__Synechococcales.f__Cyanobiaceae.g__Cyanobium_PCC-6307	SW	4.55451	4.24497	0.0216228			p__Basidiomycota.c__Tremellomycetes.o__Tremellales.f__Bulleribasidiaceae	PW	4.37001	4.07907	0.0248799
	p__Cyanobacteria.c__Cyanobacteriia.o__Synechococcales.f__Cyanobiaceae	SW	4.55451	4.24178	0.0216228			p__Basidiomycota.c__Tremellomycetes.o__Tremellales.f__Bulleribasidiaceae.g__Vishniacozyma	PW	4.36636	4.07751	0.0248799
	p__Actinobacteriota.c__Actinobacteria.o__Frankiales	SW	4.5921	4.23301	0.0155644			p__Mortierellomycota.c__Mortierellomycetes.o__Mortierellales	RS	4.36195	4.07509	0.0273138
	p__Gemmatimonadota	RS	4.55052	4.22825	0.0216228			p__Basidiomycota.c__Microbotryomycetes.o__Sporidiobolales	PW	4.34413	4.07424	0.0216228
	p__Desulfobacterota.c__Desulfobulbia.o__Desulfobulbales	DS	4.5282	4.22702	0.0155644			p__Mortierellomycota.c__Mortierellomycetes.o__Mortierellales.f__Mortierellaceae.g__Mortierella	RS	4.36195	4.06966	0.0273138
	p__Desulfobacterota.c__Desulfobulbia	DS	4.5282	4.22019	0.0155644			p__Mortierellomycota.c__Mortierellomycetes.o__Mortierellales.f__Mortierellaceae	RS	4.36195	4.06595	0.0273138
	p__Chloroflexi.c__Anaerolineae.o__Anaerolineales.f__Anaerolineaceae	RS	4.52806	4.21983	0.0216228			p__Mortierellomycota.c__Mortierellomycetes	RS	4.36195	4.0609	0.0273138
	p__Acidobacteriota.c__Vicinamibacteria	RS	4.53051	4.21384	0.0248799			p__Basidiomycota.c__Microbotryomycetes.o__Sporidiobolales.f__Sporidiobolaceae	PW	4.34413	4.05711	0.0216228
	p__Proteobacteria.c__Gammaproteobacteria.o__Burkholderiales.f__MWH-UniP1_aquatic_group	SW	4.52642	4.20981	0.0187854			p__Basidiomycota.c__Microbotryomycetes	PW	4.34413	4.05149	0.0216228
	p__Proteobacteria.c__Gammaproteobacteria.o__Burkholderiales.f__MWH-UniP1_aquatic_group.g__norank_f__MWH-UniP1_aquatic_group	SW	4.52642	4.20909	0.0187854			p__Mortierellomycota	RS	4.36195	4.05091	0.0273138
	p__Firmicutes.c__Clostridia	DS	4.5371	4.2025	0.0155644			p__Basidiomycota.c__Microbotryomycetes.o__Sporidiobolales.f__Sporidiobolaceae.g__Sporidiobolus	PW	4.33174	4.04915	0.0216228
	p__Chloroflexi.c__Anaerolineae.o__Anaerolineales	RS	4.52806	4.20012	0.0216228			p__Basidiomycota.c__Microbotryomycetes.o__Sporidiobolales.f__Sporidiobolaceae.g__Rhodotorula	SW	2.83935	4.03392	0.0345546
	p__Actinobacteriota.c__Actinobacteria.o__Corynebacteriales	SW	4.49975	4.19092	0.0299805			p__Ascomycota.c__unclassified_p__Ascomycota	RS	2.88111	4.01351	0.0318457
	p__Actinobacteriota.c__Actinobacteria.o__Propionibacteriales.f__Nocardioidaceae.g__Marmoricola	RS	4.46931	4.1908	0.0187854
	p__Chloroflexi.c__KD4-96.o__norank_c__KD4-96.f__norank_o__norank_c__KD4-96	RS	4.4732	4.17545	0.0187854
	p__Chloroflexi.c__KD4-96.o__norank_c__KD4-96.f__norank_o__norank_c__KD4-96.g__norank_f__norank_o__norank_c__KD4-96	RS	4.4732	4.1684	0.0187854
	p__Myxococcota	RS	4.45776	4.16586	0.0329016
	p__Acidobacteriota.c__Vicinamibacteria.o__Vicinamibacterales	RS	4.489	4.16076	0.0237441
	p__Chloroflexi.c__KD4-96	RS	4.4732	4.15963	0.0187854
	p__Actinobacteriota.c__Actinobacteria.o__Frankiales.f__Sporichthyaceae.g__hgcI_clade	SW	4.44292	4.1529	0.0153061
	p__Chloroflexi.c__KD4-96.o__norank_c__KD4-96	RS	4.4732	4.1459	0.0187854
	p__Actinobacteriota.c__Acidimicrobiia	RS	4.5487	4.13098	0.0237441
	p__Proteobacteria.c__Gammaproteobacteria.o__Steroidobacterales	DS	4.40859	4.12063	0.0187854
	p__Proteobacteria.c__Gammaproteobacteria.o__Steroidobacterales.f__Steroidobacteraceae.g__norank_f__Steroidobacteraceae	DS	4.39602	4.11509	0.0187854
	p__Proteobacteria.c__Gammaproteobacteria.o__Steroidobacterales.f__Steroidobacteraceae	DS	4.39879	4.1116	0.0187854
	p__Actinobacteriota.c__Actinobacteria.o__Propionibacteriales.f__Nocardioidaceae.g__Nocardioides	RS	4.37772	4.09096	0.0155644
	p__Desulfobacterota.c__Desulfobulbia.o__Desulfobulbales.f__Desulfocapsaceae	DS	4.37636	4.0876	0.0155644
	p__Bacteroidota.c__Bacteroidia.o__Bacteroidales.f__Prolixibacteraceae.g__norank_f__Prolixibacteraceae	DS	4.37306	4.08681	0.0155644
	p__Chloroflexi.c__Anaerolineae.o__Anaerolineales.f__Anaerolineaceae.g__norank_f__Anaerolineaceae	RS	4.41359	4.08037	0.0216228
	p__Desulfobacterota.c__Syntrophobacteria.o__Syntrophobacterales	DS	4.35699	4.07759	0.0286168
	p__Desulfobacterota.c__Desulfobacteria.o__Desulfobacterales.f__Desulfosarcinaceae	DS	4.37423	4.07191	0.0237441
	p__Bacteroidota.c__Bacteroidia.o__Bacteroidales.f__Prolixibacteraceae	DS	4.40805	4.06328	0.0155644
	p__Proteobacteria.c__Gammaproteobacteria.o__Burkholderiales.f__Comamonadaceae.g__Hydrogenophaga	PW	4.34944	4.05786	0.0216228
	p__Proteobacteria.c__Gammaproteobacteria.o__Burkholderiales.f__Hydrogenophilaceae.g__Thiobacillus	RS	4.34302	4.05737	0.0155644
	p__Proteobacteria.c__Gammaproteobacteria.o__Xanthomonadales	RS	4.36381	4.05223	0.0155644
	p__Proteobacteria.c__Gammaproteobacteria.o__Burkholderiales.f__Hydrogenophilaceae	RS	4.34572	4.048	0.0155644
	p__Proteobacteria.c__Gammaproteobacteria.o__Xanthomonadales.f__Xanthomonadaceae	RS	4.33861	4.04039	0.0155644
	p__Desulfobacterota.c__Desulfuromonadia	DS	4.34903	4.04006	0.0155644
	p__Acidobacteriota.c__Vicinamibacteria.o__Vicinamibacterales.f__norank_o__Vicinamibacterales.g__norank_f__norank_o__Vicinamibacterales	RS	4.33138	4.03844	0.0187854
	p__Firmicutes.c__Bacilli	DS	4.39787	4.03476	0.0231954
	p__Chloroflexi.c__Anaerolineae.o__Ardenticatenales.f__norank_o__Ardenticatenales	RS	4.31051	4.03364	0.0216228
	p__Desulfobacterota.c__Syntrophobacteria	DS	4.35699	4.03264	0.0286168
	p__Acidobacteriota.c__Vicinamibacteria.o__Vicinamibacterales.f__norank_o__Vicinamibacterales	RS	4.33138	4.02431	0.0187854
	p__Desulfobacterota.c__Syntrophobacteria.o__Syntrophobacterales.f__Syntrophobacteraceae	DS	4.34697	4.01924	0.0286168
	p__Chloroflexi.c__Anaerolineae.o__Ardenticatenales.f__norank_o__Ardenticatenales.g__norank_f__norank_o__Ardenticatenales	RS	4.31051	4.01609	0.0216228
	p__Chloroflexi.c__Anaerolineae.o__Ardenticatenales	RS	4.31898	4.01341	0.0216228

## Sheet: FAPROTAX
#group	DS	RS	PW	SW
methanotrophy	77	55.6667	14.6667	19
methanol_oxidation	52	9.33333	263	262.667
methylotrophy	129	65	277.667	281.667
sulfate_respiration	718.333	336.667	22	8.66667
sulfur_respiration	63.3333	53.3333	5	3
dark_sulfite_oxidation	1.33333	0	0.333333	0.666667
sulfite_respiration	420	46.3333	8	3.33333
thiosulfate_respiration	201	19.3333	5.66667	4.33333
respiration_of_sulfur_compounds	791	392.667	29.3333	11
nitrate_denitrification	2.66667	5.66667	6	1.66667
nitrite_denitrification	2.66667	5.66667	6	1.66667
nitrous_oxide_denitrification	2.66667	5.66667	6	1.66667
denitrification	2.66667	5.66667	6	1.66667
chitinolysis	181.333	575	3.66667	1
knallgas_bacteria	0.333333	1.66667	0.333333	0
dark_hydrogen_oxidation	62.6667	70.3333	709.333	311
nitrogen_fixation	28.3333	49.6667	36	10.6667
nitrate_ammonification	0.333333	2.33333	0.333333	0.333333
nitrite_ammonification	0.333333	2.33333	0.333333	0.333333
nitrite_respiration	3	8	6.33333	2
cellulolysis	43.3333	38	4	1.66667
xylanolysis	76.6667	27.3333	3	0.666667
dark_sulfide_oxidation	382.667	697.333	12.3333	7.66667
dark_sulfur_oxidation	2	1.33333	2.33333	4
dark_thiosulfate_oxidation	2	3.66667	3.33333	4
dark_oxidation_of_sulfur_compounds	387.667	700.667	14.3333	10.6667
manganese_oxidation	175.333	256	72	22.6667
ligninolysis	12.3333	13.3333	241.667	437.667
fermentation	988	622.333	364.667	278
aerobic_chemoheterotrophy	2578	3272.67	3589	2476.33
invertebrate_parasites	0.333333	3.66667	0.333333	0
human_pathogens_pneumonia	627.333	312	2197.67	1943.67
human_pathogens_gastroenteritis	0.333333	0.333333	0	0.666667
human_pathogens_all	758	395.333	2362.67	2130.33
animal_parasites_or_symbionts	758.667	397.333	2436	2193.67
aromatic_hydrocarbon_degradation	12.3333	13.3333	241.667	437.667
aromatic_compound_degradation	396.333	764.333	265	443.667
aliphatic_non_methane_hydrocarbon_degradation	12.3333	13.3333	241.667	437.667
hydrocarbon_degradation	100	78.3333	287	471
iron_respiration	84.3333	61.3333	5	2.33333
nitrate_respiration	536.667	311.333	96	47
nitrate_reduction	704.667	458.667	380.667	240.333
nitrogen_respiration	536.667	311.333	96	47
fumarate_respiration	1.33333	2.66667	0.666667	0.333333
intracellular_parasites	67	17	190	265.667
chlorate_reducers	122.667	7.66667	33.6667	11
predatory_or_exoparasitic	132.333	144.333	81	90.3333
chloroplasts	322	127.333	8726.33	10402
cyanobacteria	306	195.333	1062	1246.33
anoxygenic_photoautotrophy_S_oxidizing	13	23.3333	6	4.33333
anoxygenic_photoautotrophy	13	23.3333	6	4.33333
oxygenic_photoautotrophy	306	195.333	1062	1246.33
photoautotrophy	319	218.667	1068	1250.67
photoheterotrophy	157.667	75	429.333	320
phototrophy	476.667	293.667	1497.33	1570.67
ureolysis	163.667	127.333	486.667	689.667
reductive_acetogenesis	5	2.66667	0	0
chemoheterotrophy	3844	4506	4442.67	3455.67

## Sheet: FUNGuild
Guild	DS	PW	RS	SW
Animal Endosymbiont-Animal Pathogen-Endophyte-Plant Pathogen-Undefined Saprotroph	0.333333	21.3333	1.33333	36.3333
Animal Pathogen	16	3.66667	7.33333	0
Animal Pathogen-Clavicipitaceous Endophyte-Fungal Parasite	0	4.33333	0	16.3333
Animal Pathogen-Dung Saprotroph-Endophyte-Epiphyte-Plant Saprotroph-Wood Saprotroph	64.3333	47	847	10.3333
Animal Pathogen-Dung Saprotroph-Endophyte-Plant Saprotroph-Soil Saprotroph-Wood Saprotroph	1.33333	0	3	0
Animal Pathogen-Endophyte-Fungal Parasite-Lichen Parasite-Plant Pathogen-Wood Saprotroph	0	6.66667	0	0
Animal Pathogen-Endophyte-Fungal Parasite-Plant Pathogen-Wood Saprotroph	81	2109.67	654	844
Animal Pathogen-Endophyte-Fungal Parasite-Plant Pathogen=Wood Saprotroph	4	11	4.66667	7
Animal Pathogen-Endophyte-Lichen Parasite-Plant Pathogen-Soil Saprotroph-Wood Saprotroph	7.33333	41.3333	91.6667	3
Animal Pathogen-Endophyte-Lichen Parasite-Plant Pathogen-Wood Saprotroph	51.6667	11834.3	2072	2543.67
Animal Pathogen-Endophyte-Plant Pathogen-Undefined Saprotroph	4.66667	2.66667	10.3333	0
Animal Pathogen-Endophyte-Plant Pathogen-Wood Saprotroph	3	282.333	275.333	59
Animal Pathogen-Plant Pathogen-Soil Saprotroph-Undefined Saprotroph	0	2.66667	0	0
Animal Pathogen-Plant Pathogen-Undefined Saprotroph	1.66667	10.3333	0	23.6667
Animal Pathogen-Soil Saprotroph	60.3333	1.66667	264.667	10.3333
Animal Pathogen-Undefined Saprotroph	9	1135.33	306.667	104.667
Arbuscular Mycorrhizal	0	1.66667	4.33333	0
Clavicipitaceous Endophyte-Plant Pathogen	0.333333	0	0	0
Dung Saprotroph	65	16.6667	662.333	0
Dung Saprotroph-Ectomycorrhizal-Litter Saprotroph-Undefined Saprotroph	0.666667	1.33333	3.33333	0
Dung Saprotroph-Ectomycorrhizal-Soil Saprotroph-Wood Saprotroph	0	3.66667	0	0
Dung Saprotroph-Endophyte-Litter Saprotroph-Undefined Saprotroph	0	0	4.66667	0
Dung Saprotroph-Plant Saprotroph	3.66667	2.66667	3.66667	0
Dung Saprotroph-Plant Saprotroph-Wood Saprotroph	0.333333	4.66667	27	8.33333
Dung Saprotroph-Soil Saprotroph	0	7	0	0
Dung Saprotroph-Undefined Saprotroph	0.666667	8.66667	57	0
Dung Saprotroph-Wood Saprotroph	2	0	7	0
Ectomycorrhizal	0	12.3333	4.33333	2.33333
Ectomycorrhizal-Fungal Parasite-Plant Pathogen-Wood Saprotroph	0	3.33333	0	4.33333
Ectomycorrhizal-Orchid Mycorrhizal-Root Associated Biotroph	0	0	10.3333	0
Ectomycorrhizal-Wood Saprotroph	0	3.66667	0	0
Endophyte	0.333333	0	4.33333	0
Endophyte-Lichen Parasite-Plant Pathogen-Undefined Saprotroph	1	1	0	0
Endophyte-Lichen Parasite-Undefined Saprotroph	2.33333	0	0	0
Endophyte-Litter Saprotroph-Soil Saprotroph-Undefined Saprotroph	172	86	1210.33	8
Endophyte-Plant Pathogen	0	18	7	17
Ericoid Mycorrhizal	0	0	0	2.33333
Fungal Parasite	1	5.33333	3.66667	0
Fungal Parasite-Litter Saprotroph	0	5	0	0
Fungal Parasite-Plant Pathogen-Plant Saprotroph	0.333333	3	2.33333	0
Fungal Parasite-Undefined Saprotroph	7.33333	1277	206.333	149.667
Insect Parasite-Undefined Saprotroph	4	0.333333	4	0
Leaf Saprotroph	0	14.6667	1.66667	0
Orchid Mycorrhizal	0	4	0	0
Orchid Mycorrhizal-Plant Pathogen-Wood Saprotroph	0	7.66667	0	0
Plant Pathogen	22.3333	174.333	80.6667	12
Plant Pathogen-Plant Saprotroph	0	0	1.33333	0
Plant Pathogen-Undefined Saprotroph	1.33333	4.33333	10.6667	0
Plant Pathogen-Wood Saprotroph	0	0	20.6667	0.333333
Plant Saprotroph	0	5	0	0
Plant Saprotroph-Wood Saprotroph	0	0	1	0
Soil Saprotroph	3	2.66667	8	10.6667
Undefined Saprotroph	16337.3	4896.33	15171.3	1194.67
Undefined Saprotroph-Wood Saprotroph	11.3333	4.66667	50.3333	0
Wood Saprotroph	0	2.33333	7	0
unknown	35655	30504.3	30483.3	47528

## Sheet: methanogenic bacterial
Relative abundance of methanogenic bacterial specie
	DS	RS	PW	SW
norank_f_norank_o_SBR1031	0.02105	0.03978	0.000277886	3.65394e-05
norank_f_norank_o_norank_c_KD4-96	0.0178	0.02978	0.00057814	0.000166835
Marmoricola	0.01521	0.02916	0.000211251	9.88233e-05
norank_f_Anaerolineaceae	0.01688	0.02604	0.000315081	2.5948e-05
norank_f_norank_o_Vicinamibacterales	0.01046	0.02148	0.000153873	4.94116e-05
norank_f_Bacteroidetes_vadinHA17	0.04067	0.0128	0.000245476	6.77584e-05
norank_f_Steroidobacteraceae	0.02494	0.01272	0.000620834	0.000351609
norank_f_norank_o_Gaiellales	0.00908	0.00864	0.00245	0.00297
Anaerolinea	0.00747	0.00665	0.000130963	1.05914e-05
unclassified_c_Gammaproteobacteria	0.00273	0.0046	0.000983666	0.000969532
Gaiella	0.00202	0.00443	7.65786e-05	7.80476e-06
norank_f_norank_o_norank_c_MB-A2-108	0.00163	0.0044	6.51144e-05	1.03385e-05
unclassified_k_norank_d_Bacteria	0.0043	0.00389	0.00108	0.00162
norank_f_67-14	0.00303	0.00356	0.00607	0.00744
Bacillus	0.00162	0.00304	0.000327654	0.000240925
Gemmatimonas	0.00243	0.00262	0.00182	0.00182
Lentimicrobium	0.00305	0.00212	5.88278e-05	3.90731e-05
unclassified_f_Micromonosporaceae	0.000748973	0.00186	6.62418e-05	6.50211e-05
Citrifermentans	0.00106	0.00161	3.52085e-05	1.03385e-05
Agromyces	0.000862944	0.00127	1.35038e-05	0
norank_f_norank_o_norank_c_norank_p_Armatimonadota	0.000762562	0.00118	2.04524e-05	0
Christensenellaceae_R-7_group	0.00553	0.000994641	0.000153676	2.5948e-05
norank_f_Christensenellaceae	0.00113	0.000811635	6.57764e-05	8.89907e-05
unclassified_f_Anaerolineaceae	0.000781041	0.000569492	0	0
Microvirga	0.000178451	0.000481577	7.8075e-06	0
unclassified_p_Firmicutes	0.000583998	0.000262087	2.17048e-05	0
norank_f_Symbiobacteraceae	7.05888e-05	0.000249499	0	0
norank_f_norank_o_norank_c_Gracilibacteria	0.000496948	0.000186823	9.43049e-05	4.68779e-05
unclassified_c_Gracilibacteria	1.71813e-05	0.000179753	1.47561e-05	7.80476e-06
unclassified_f_Chitinophagaceae	0.000157919	0.000174161	8.49764e-05	1.56095e-05
Gracilibacter	0.000148246	0.000167028	6.94864e-06	0
Micromonospora	0.000195745	0.00012247	0	0
norank_f_Sporomusaceae	0.000316215	8.52789e-05	1.47561e-05	0
norank_f_norank_o_norank_c_norank_p_Firmicutes	0.000339406	6.54842e-05	1.37005e-05	0
unclassified_f_Christensenellaceae	0.000125106	3.04433e-05	0	7.80476e-06
norank_f_norank_o_norank_c_Gammaproteobacteria	7.16858e-05	0	5.56609e-05	3.37528e-05

## Sheet: N metabolism
Number of OUTs for N metabolism
	DS	RS	PW	SW
nitrate reduction	704.667	458.667	380.667	240.333
nitrate respiration	536.667	311.333	96	47
nitrogen respiration	536.667	311.333	96	47
methanotrophy	77	55.6667	14.6667	19
nitrogen fixation	28.3333	49.6667	36	10.6667
nitrite respiration	3	8	6.33333	2
nitrate denitrification	2.66667	5.66667	6	1.66667
nitrite denitrification	2.66667	5.66667	6	1.66667
nitrous oxide denitrification	2.66667	5.66667	6	1.66667
denitrification	2.66667	5.66667	6	1.66667
nitrate ammonification	0.33333	2.33333	0.33333	0.33333
nitrite ammonification	0.33333	2.33333	0.33333	0.33333

## Sheet: Co-occurrence Network(Fungi)
Node1_Name	Node2_Name	Coefficient		node_name	degree	clustering		Node_ID	Node_Name	Degree_Centrality	Closeness_Centrality	Betweenness_Centrality
g__Cistella	g__Wardomyces	0.628209		g__Cistella	25	0.72667		1	g__Cistella	0.53191	0.64306	0.01822
g__Cistella	g__Kernia	0.763933		g__Wardomyces	10	0.73333		2	g__Wardomyces	0.21277	0.4896	0.00839
g__Cistella	g__Pseudeurotium	0.916855		g__Kernia	19	0.83041		3	g__Kernia	0.40426	0.55955	0.01254
g__Cistella	g__unclassified_o__Sordariales	0.864757		g__Pseudeurotium	23	0.7668		4	g__Pseudeurotium	0.48936	0.6155	0.01429
g__Cistella	g__Chaetomium	0.905496		g__unclassified_p__Basidiomycota	3	0.33333		5	g__unclassified_p__Basidiomycota	0.06383	0.43964	0.00081
g__Cistella	g__Pseudogymnoascus	0.825897		g__unclassified_o__Sordariales	23	0.73913		6	g__unclassified_o__Sordariales	0.48936	0.60683	0.02287
g__Cistella	g__unclassified_k__Fungi	-0.645351		g__Chaetomium	21	0.85714		7	g__Chaetomium	0.44681	0.59021	0.00603
g__Cistella	g__Schizothecium	0.977444		g__Pseudogymnoascus	19	0.69006		8	g__Pseudogymnoascus	0.40426	0.57447	0.02825
g__Cistella	g__unclassified_o__Helotiales	0.679082		g__Gibberella	3	1		9	g__Gibberella	0.06383	0.39528	0
g__Cistella	g__unclassified_p__Ascomycota	0.810565		g__Gibellulopsis	5	0.9		10	g__Gibellulopsis	0.10638	0.38128	0.00033
g__Cistella	g__Rhodotorula	-0.848853		g__unclassified_o__Hypocreales	11	0.69091		11	g__unclassified_o__Hypocreales	0.23404	0.47872	0.00876
g__Cistella	g__Remersonia	0.955915		g__Neocosmospora	1	0		12	g__Neocosmospora	0.02128	0.02128	0
g__Cistella	g__Metschnikowia	0.628323		g__unclassified_f__Saccharomycetales_fam_Incertae_sedis	1	0		13	g__unclassified_f__Saccharomycetales_fam_Incertae_sedis	0.02128	0.02128	0
g__Cistella	g__Emericellopsis	0.9443		g__Sporidiobolus	13	0.73077		14	g__Sporidiobolus	0.2766	0.49523	0.0105
g__Cistella	g__Talaromyces	0.605269		g__Aspergillus	8	0.89286		15	g__Aspergillus	0.17021	0.43964	0.00037
g__Cistella	g__unclassified_p__Rozellomycota	0.870137		g__unclassified_k__Fungi	18	0.8366		16	g__unclassified_k__Fungi	0.38298	0.55237	0.00617
g__Cistella	g__Fusarium	0.629428		g__Schizothecium	25	0.72667		17	g__Schizothecium	0.53191	0.64306	0.01822
g__Cistella	g__unclassified_p__Chytridiomycota	-0.710612		g__unclassified_o__Helotiales	20	0.78947		18	g__unclassified_o__Helotiales	0.42553	0.53856	0.00989
g__Cistella	g__Chrysosporium	0.877591		g__unclassified_p__Ascomycota	21	0.75238		19	g__unclassified_p__Ascomycota	0.44681	0.60683	0.03913
g__Cistella	g__Sporormiella	0.9443		g__Rhodotorula	28	0.55556		20	g__Rhodotorula	0.59574	0.68389	0.08042
g__Cistella	g__Mortierella	0.942648		g__unclassified_o__Agaricales	8	0.71429		21	g__unclassified_o__Agaricales	0.17021	0.43964	0.00233
g__Cistella	g__unclassified_c__Sordariomycetes	0.682773		g__Remersonia	26	0.65846		22	g__Remersonia	0.55319	0.64306	0.02699
g__Cistella	g__Mycothermus	0.938436		g__Metschnikowia	22	0.56277		23	g__Metschnikowia	0.46809	0.6155	0.0427
g__Cistella	g__Cercophora	0.983053		g__Emericellopsis	23	0.7668		24	g__Emericellopsis	0.48936	0.60683	0.01171
g__Cistella	g__unclassified_o__Branch02	0.697329		g__unclassified_o__GS05	11	0.85455		25	g__unclassified_o__GS05	0.23404	0.4841	0.00146
g__Wardomyces	g__unclassified_p__Basidiomycota	-0.656043		g__Filobasidium	16	0.70833		26	g__Filobasidium	0.34043	0.53191	0.00843
g__Wardomyces	g__unclassified_o__Sordariales	0.638		g__Talaromyces	15	0.67619		27	g__Talaromyces	0.31915	0.4841	0.04465
g__Wardomyces	g__Pseudogymnoascus	0.65301		g__unclassified_p__Rozellomycota	23	0.74308		28	g__unclassified_p__Rozellomycota	0.48936	0.6155	0.01545
g__Wardomyces	g__Mycothermus	0.678		g__Alternaria	10	0.75556		29	g__Alternaria	0.21277	0.44418	0.00532
g__Wardomyces	g__Cercophora	0.576944		g__Sarocladium	5	0.6		30	g__Sarocladium	0.10638	0.41428	0.00081
g__Wardomyces	g__Schizothecium	0.659232		g__Hannaella	4	1		31	g__Hannaella	0.08511	0.4352	0
g__Wardomyces	g__Remersonia	0.696608		g__Fusarium	16	0.78333		32	g__Fusarium	0.34043	0.51292	0.0207
g__Wardomyces	g__unclassified_c__Sordariomycetes	0.643372		g__unclassified_p__Chytridiomycota	24	0.56159		33	g__unclassified_p__Chytridiomycota	0.51064	0.6336	0.04867
g__Wardomyces	g__Talaromyces	0.582461		g__Chrysosporium	19	0.84211		34	g__Chrysosporium	0.40426	0.56691	0.00909
g__Kernia	g__Fusarium	0.728069		g__Sporormiella	23	0.75889		35	g__Sporormiella	0.48936	0.60683	0.01736
g__Kernia	g__Chrysosporium	0.705154		g__Mortierella	24	0.74638		36	g__Mortierella	0.51064	0.62442	0.01671
g__Kernia	g__Sporormiella	0.689327		g__Acremonium	18	0.5817		37	g__Acremonium	0.38298	0.54538	0.03096
g__Kernia	g__Pseudeurotium	0.656763		g__Vishniacozyma	16	0.56667		38	g__Vishniacozyma	0.34043	0.53191	0.04822
g__Kernia	g__unclassified_o__Sordariales	0.824		g__Papiliotrema	2	1		39	g__Papiliotrema	0.04255	0.36825	0
g__Kernia	g__Chaetomium	0.888827		g__unclassified_c__Sordariomycetes	16	0.59167		40	g__unclassified_c__Sordariomycetes	0.34043	0.56691	0.02811
g__Kernia	g__Gibberella	0.612776		g__Coprinellus	1	0		41	g__Coprinellus	0.02128	0.32395	0
g__Kernia	g__Mycothermus	0.722		g__Cladosporium	16	0.70833		42	g__Cladosporium	0.34043	0.53191	0.00843
g__Kernia	g__Cercophora	0.767316		g__Mycothermus	28	0.61111		43	g__Mycothermus	0.59574	0.66285	0.04037
g__Kernia	g__Schizothecium	0.783322		g__Cercophora	24	0.75362		44	g__Cercophora	0.51064	0.62442	0.01316
g__Kernia	g__unclassified_o__Helotiales	0.643372		g__Penicillium	7	0.38095		45	g__Penicillium	0.14894	0.47346	0.03372
g__Kernia	g__unclassified_p__Ascomycota	0.851165		g__unclassified_o__Branch02	22	0.60173		46	g__unclassified_o__Branch02	0.46809	0.6155	0.0321
g__Kernia	g__Rhodotorula	-0.647179		g__Nigrospora	14	0.72527		47	g__Nigrospora	0.29787	0.50688	0.00715
g__Kernia	g__Remersonia	0.588824		g__unclassified_o__Branch03	14	0.79121		48	g__unclassified_o__Branch03	0.29787	0.5191	0.0041
g__Kernia	g__Emericellopsis	0.797971
g__Kernia	g__Mortierella	0.755437
g__Kernia	g__Talaromyces	0.647179
g__Kernia	g__unclassified_p__Rozellomycota	0.632024
g__Pseudeurotium	g__unclassified_o__Sordariales	0.739328
g__Pseudeurotium	g__Chaetomium	0.858663
g__Pseudeurotium	g__Pseudogymnoascus	0.725352
g__Pseudeurotium	g__unclassified_k__Fungi	-0.659653
g__Pseudeurotium	g__Schizothecium	0.880472
g__Pseudeurotium	g__unclassified_o__Helotiales	0.709001
g__Pseudeurotium	g__unclassified_p__Ascomycota	0.756188
g__Pseudeurotium	g__Rhodotorula	-0.778651
g__Pseudeurotium	g__unclassified_o__Agaricales	0.61165
g__Pseudeurotium	g__Remersonia	0.917635
g__Pseudeurotium	g__Metschnikowia	0.616873
g__Pseudeurotium	g__Emericellopsis	0.949035
g__Pseudeurotium	g__unclassified_p__Rozellomycota	0.831584
g__Pseudeurotium	g__Fusarium	0.65493
g__Pseudeurotium	g__unclassified_p__Chytridiomycota	-0.694741
g__Pseudeurotium	g__Chrysosporium	0.783712
g__Pseudeurotium	g__Sporormiella	0.913885
g__Pseudeurotium	g__Mortierella	0.894742
g__Pseudeurotium	g__Mycothermus	0.915716
g__Pseudeurotium	g__Cercophora	0.900357
g__Pseudeurotium	g__unclassified_o__Branch02	0.710019
g__unclassified_p__Basidiomycota	g__Pseudogymnoascus	-0.585539
g__unclassified_p__Basidiomycota	g__Acremonium	0.587003
g__unclassified_o__Sordariales	g__Chaetomium	0.873763
g__unclassified_o__Sordariales	g__Pseudogymnoascus	0.598593
g__unclassified_o__Sordariales	g__Gibberella	0.608784
g__unclassified_o__Sordariales	g__unclassified_k__Fungi	-0.646983
g__unclassified_o__Sordariales	g__Schizothecium	0.938436
g__unclassified_o__Sordariales	g__unclassified_o__Helotiales	0.681441
g__unclassified_o__Sordariales	g__unclassified_p__Ascomycota	0.89636
g__unclassified_o__Sordariales	g__Rhodotorula	-0.631951
g__unclassified_o__Sordariales	g__Remersonia	0.784433
g__unclassified_o__Sordariales	g__Emericellopsis	0.805464
g__unclassified_o__Sordariales	g__Talaromyces	0.723318
g__unclassified_o__Sordariales	g__unclassified_p__Rozellomycota	0.669422
g__unclassified_o__Sordariales	g__Fusarium	0.818139
g__unclassified_o__Sordariales	g__Chrysosporium	0.74012
g__unclassified_o__Sordariales	g__Sporormiella	0.794225
g__unclassified_o__Sordariales	g__Mortierella	0.905029
g__unclassified_o__Sordariales	g__unclassified_c__Sordariomycetes	0.61482
g__unclassified_o__Sordariales	g__Mycothermus	0.782
g__unclassified_o__Sordariales	g__Cercophora	0.848904
g__Chaetomium	g__Fusarium	0.833927
g__Chaetomium	g__Chrysosporium	0.793802
g__Chaetomium	g__unclassified_p__Chytridiomycota	-0.577479
g__Chaetomium	g__Pseudogymnoascus	0.60071
g__Chaetomium	g__Mycothermus	0.821035
g__Chaetomium	g__Cercophora	0.899886
g__Chaetomium	g__unclassified_k__Fungi	-0.711285
g__Chaetomium	g__Schizothecium	0.905496
g__Chaetomium	g__unclassified_o__Helotiales	0.763485
g__Chaetomium	g__unclassified_p__Ascomycota	0.843972
g__Chaetomium	g__Rhodotorula	-0.788576
g__Chaetomium	g__Remersonia	0.781811
g__Chaetomium	g__Emericellopsis	0.94534
g__Chaetomium	g__Mortierella	0.901431
g__Chaetomium	g__Talaromyces	0.688212
g__Chaetomium	g__unclassified_p__Rozellomycota	0.809879
g__Chaetomium	g__Sporormiella	0.828936
g__Pseudogymnoascus	g__Sporormiella	0.78559
g__Pseudogymnoascus	g__unclassified_c__Sordariomycetes	0.828656
g__Pseudogymnoascus	g__Mycothermus	0.851916
g__Pseudogymnoascus	g__Cercophora	0.769131
g__Pseudogymnoascus	g__Chrysosporium	0.761841
g__Pseudogymnoascus	g__Schizothecium	0.749492
g__Pseudogymnoascus	g__Rhodotorula	-0.621492
g__Pseudogymnoascus	g__Remersonia	0.853963
g__Pseudogymnoascus	g__Metschnikowia	0.63269
g__Pseudogymnoascus	g__Emericellopsis	0.724078
g__Pseudogymnoascus	g__Mortierella	0.72632
g__Pseudogymnoascus	g__unclassified_p__Rozellomycota	0.687724
g__Pseudogymnoascus	g__Sarocladium	0.655537
g__Gibberella	g__unclassified_p__Ascomycota	0.759259
g__Gibellulopsis	g__Vishniacozyma	0.645618
g__Gibellulopsis	g__unclassified_o__Hypocreales	0.766258
g__Gibellulopsis	g__Alternaria	0.624565
g__Gibellulopsis	g__Sporidiobolus	0.681899
g__Gibellulopsis	g__Penicillium	0.681899
g__unclassified_o__Hypocreales	g__Acremonium	0.71804
g__unclassified_o__Hypocreales	g__Vishniacozyma	0.879161
g__unclassified_o__Hypocreales	g__unclassified_c__Sordariomycetes	-0.602573
g__unclassified_o__Hypocreales	g__Penicillium	0.72807
g__unclassified_o__Hypocreales	g__Sporidiobolus	0.798246
g__unclassified_o__Hypocreales	g__Nigrospora	0.592982
g__unclassified_o__Hypocreales	g__Cladosporium	0.826621
g__unclassified_o__Hypocreales	g__Metschnikowia	-0.715789
g__unclassified_o__Hypocreales	g__Filobasidium	0.840632
g__unclassified_o__Hypocreales	g__Alternaria	0.840632
g__Neocosmospora	g__unclassified_f__Saccharomycetales_fam_Incertae_sedis	0.738549
g__Sporidiobolus	g__Acremonium	0.914187
g__Sporidiobolus	g__Vishniacozyma	0.914187
g__Sporidiobolus	g__unclassified_o__Branch02	-0.652632
g__Sporidiobolus	g__Aspergillus	0.578947
g__Sporidiobolus	g__unclassified_o__Branch03	-0.652274
g__Sporidiobolus	g__Cladosporium	0.914187
g__Sporidiobolus	g__Rhodotorula	0.591877
g__Sporidiobolus	g__Metschnikowia	-0.803509
g__Sporidiobolus	g__Filobasidium	0.921192
g__Sporidiobolus	g__Nigrospora	0.866667
g__Sporidiobolus	g__Alternaria	0.819616
g__Aspergillus	g__unclassified_p__Chytridiomycota	0.623469
g__Aspergillus	g__Acremonium	0.616463
g__Aspergillus	g__unclassified_o__Branch02	-0.77193
g__Aspergillus	g__Nigrospora	0.722807
g__Aspergillus	g__unclassified_o__Branch03	-0.788978
g__Aspergillus	g__Metschnikowia	-0.598246
g__Aspergillus	g__unclassified_o__GS05	-0.683521
g__unclassified_k__Fungi	g__Fusarium	-0.807023
g__unclassified_k__Fungi	g__Sporormiella	-0.683013
g__unclassified_k__Fungi	g__unclassified_p__Chytridiomycota	0.608392
g__unclassified_k__Fungi	g__Mycothermus	-0.583407
g__unclassified_k__Fungi	g__Cercophora	-0.653833
g__unclassified_k__Fungi	g__Schizothecium	-0.681607
g__unclassified_k__Fungi	g__unclassified_o__Helotiales	-0.832872
g__unclassified_k__Fungi	g__unclassified_p__Ascomycota	-0.718328
g__unclassified_k__Fungi	g__unclassified_o__Agaricales	-0.682315
g__unclassified_k__Fungi	g__Remersonia	-0.600905
g__unclassified_k__Fungi	g__Emericellopsis	-0.735553
g__unclassified_k__Fungi	g__Mortierella	-0.776224
g__unclassified_k__Fungi	g__Talaromyces	-0.5944
g__unclassified_k__Fungi	g__unclassified_p__Rozellomycota	-0.615385
g__Schizothecium	g__unclassified_o__Helotiales	0.671701
g__Schizothecium	g__unclassified_p__Ascomycota	0.861681
g__Schizothecium	g__Rhodotorula	-0.815637
g__Schizothecium	g__Remersonia	0.936564
g__Schizothecium	g__Metschnikowia	0.581108
g__Schizothecium	g__Emericellopsis	0.915245
g__Schizothecium	g__Talaromyces	0.631104
g__Schizothecium	g__unclassified_p__Rozellomycota	0.812127
g__Schizothecium	g__Fusarium	0.709471
g__Schizothecium	g__unclassified_p__Chytridiomycota	-0.674356
g__Schizothecium	g__Chrysosporium	0.813561
g__Schizothecium	g__Sporormiella	0.915245
g__Schizothecium	g__Mortierella	0.964401
g__Schizothecium	g__unclassified_c__Sordariomycetes	0.693845
g__Schizothecium	g__Mycothermus	0.919047
g__Schizothecium	g__Cercophora	0.960454
g__Schizothecium	g__unclassified_o__Branch02	0.639219
g__unclassified_o__Helotiales	g__Fusarium	0.812583
g__unclassified_o__Helotiales	g__Chrysosporium	0.641537
g__unclassified_o__Helotiales	g__Mycothermus	0.586268
g__unclassified_o__Helotiales	g__Cercophora	0.665572
g__unclassified_o__Helotiales	g__unclassified_p__Ascomycota	0.781407
g__unclassified_o__Helotiales	g__unclassified_o__Agaricales	0.847032
g__unclassified_o__Helotiales	g__Remersonia	0.5813
g__unclassified_o__Helotiales	g__Emericellopsis	0.777284
g__unclassified_o__Helotiales	g__Mortierella	0.768805
g__unclassified_o__Helotiales	g__Talaromyces	0.755435
g__unclassified_o__Helotiales	g__unclassified_p__Rozellomycota	0.704738
g__unclassified_o__Helotiales	g__Sarocladium	0.631097
g__unclassified_o__Helotiales	g__Sporormiella	0.677449
g__unclassified_p__Ascomycota	g__Fusarium	0.81626
g__unclassified_p__Ascomycota	g__Chrysosporium	0.731615
g__unclassified_p__Ascomycota	g__Mycothermus	0.719348
g__unclassified_p__Ascomycota	g__Cercophora	0.834041
g__unclassified_p__Ascomycota	g__Penicillium	0.592601
g__unclassified_p__Ascomycota	g__Sporormiella	0.797189
g__unclassified_p__Ascomycota	g__Rhodotorula	-0.580679
g__unclassified_p__Ascomycota	g__Remersonia	0.691602
g__unclassified_p__Ascomycota	g__Emericellopsis	0.811299
g__unclassified_p__Ascomycota	g__Mortierella	0.873261
g__unclassified_p__Ascomycota	g__Talaromyces	0.698965
g__unclassified_p__Ascomycota	g__unclassified_p__Rozellomycota	0.6972
g__Rhodotorula	g__Remersonia	-0.824458
g__Rhodotorula	g__Metschnikowia	-0.730932
g__Rhodotorula	g__Emericellopsis	-0.848594
g__Rhodotorula	g__unclassified_o__GS05	-0.658855
g__Rhodotorula	g__Filobasidium	0.733212
g__Rhodotorula	g__unclassified_p__Rozellomycota	-0.818635
g__Rhodotorula	g__Hannaella	0.624493
g__Rhodotorula	g__unclassified_p__Chytridiomycota	0.832872
g__Rhodotorula	g__Chrysosporium	-0.632293
g__Rhodotorula	g__Sporormiella	-0.766587
g__Rhodotorula	g__Mortierella	-0.729653
g__Rhodotorula	g__Acremonium	0.783042
g__Rhodotorula	g__Vishniacozyma	0.640671
g__Rhodotorula	g__Cladosporium	0.754568
g__Rhodotorula	g__Mycothermus	-0.847043
g__Rhodotorula	g__Cercophora	-0.820872
g__Rhodotorula	g__unclassified_o__Branch02	-0.759456
g__Rhodotorula	g__Nigrospora	0.718453
g__Rhodotorula	g__unclassified_o__Branch03	-0.722359
g__unclassified_o__Agaricales	g__Fusarium	0.680539
g__unclassified_o__Agaricales	g__Emericellopsis	0.600156
g__unclassified_o__Agaricales	g__Mortierella	0.599106
g__unclassified_o__Agaricales	g__Talaromyces	0.635274
g__unclassified_o__Agaricales	g__Sarocladium	0.725189
g__Remersonia	g__Metschnikowia	0.721602
g__Remersonia	g__Emericellopsis	0.886113
g__Remersonia	g__Filobasidium	-0.612102
g__Remersonia	g__unclassified_p__Rozellomycota	0.809916
g__Remersonia	g__unclassified_p__Chytridiomycota	-0.727804
g__Remersonia	g__Chrysosporium	0.779357
g__Remersonia	g__Sporormiella	0.923502
g__Remersonia	g__Mortierella	0.903224
g__Remersonia	g__Acremonium	-0.638229
g__Remersonia	g__unclassified_c__Sordariomycetes	0.75227
g__Remersonia	g__Cladosporium	-0.612102
g__Remersonia	g__Mycothermus	0.958086
g__Remersonia	g__Cercophora	0.918943
g__Remersonia	g__unclassified_o__Branch02	0.721602
g__Metschnikowia	g__unclassified_o__GS05	0.835848
g__Metschnikowia	g__Filobasidium	-0.886166
g__Metschnikowia	g__unclassified_p__Rozellomycota	0.647987
g__Metschnikowia	g__Alternaria	-0.591945
g__Metschnikowia	g__unclassified_p__Chytridiomycota	-0.725045
g__Metschnikowia	g__Acremonium	-0.872155
g__Metschnikowia	g__Vishniacozyma	-0.823119
g__Metschnikowia	g__unclassified_c__Sordariomycetes	0.705973
g__Metschnikowia	g__Cladosporium	-0.875658
g__Metschnikowia	g__Mycothermus	0.704313
g__Metschnikowia	g__unclassified_o__Branch02	0.9
g__Metschnikowia	g__Nigrospora	-0.666667
g__Metschnikowia	g__unclassified_o__Branch03	0.828037
g__Emericellopsis	g__unclassified_p__Rozellomycota	0.907182
g__Emericellopsis	g__Fusarium	0.734623
g__Emericellopsis	g__unclassified_p__Chytridiomycota	-0.746061
g__Emericellopsis	g__Chrysosporium	0.818723
g__Emericellopsis	g__Sporormiella	0.92807
g__Emericellopsis	g__Mortierella	0.921192
g__Emericellopsis	g__unclassified_c__Sordariomycetes	0.584745
g__Emericellopsis	g__Mycothermus	0.917854
g__Emericellopsis	g__Cercophora	0.913331
g__Emericellopsis	g__unclassified_o__Branch02	0.668421
g__unclassified_o__GS05	g__unclassified_p__Chytridiomycota	-0.795396
g__unclassified_o__GS05	g__Acremonium	-0.670628
g__unclassified_o__GS05	g__Cladosporium	-0.600446
g__unclassified_o__GS05	g__Mycothermus	0.646395
g__unclassified_o__GS05	g__unclassified_o__Branch02	0.828037
g__unclassified_o__GS05	g__unclassified_o__Branch03	0.930435
g__unclassified_o__GS05	g__Filobasidium	-0.600446
g__unclassified_o__GS05	g__unclassified_p__Rozellomycota	0.608244
g__Filobasidium	g__unclassified_p__Chytridiomycota	0.643357
g__Filobasidium	g__Mycothermus	-0.579667
g__Filobasidium	g__Acremonium	0.944056
g__Filobasidium	g__Vishniacozyma	0.937063
g__Filobasidium	g__unclassified_c__Sordariomycetes	-0.601519
g__Filobasidium	g__Cladosporium	0.993007
g__Filobasidium	g__Nigrospora	0.882663
g__Filobasidium	g__unclassified_o__Branch03	-0.725214
g__Filobasidium	g__unclassified_o__Branch02	-0.763574
g__Filobasidium	g__Alternaria	0.769231
g__Talaromyces	g__Fusarium	0.710787
g__Talaromyces	g__Mortierella	0.5944
g__Talaromyces	g__Coprinellus	0.698545
g__Talaromyces	g__Cercophora	0.643386
g__Talaromyces	g__Chrysosporium	0.623049
g__unclassified_p__Rozellomycota	g__unclassified_p__Chytridiomycota	-0.811189
g__unclassified_p__Rozellomycota	g__Chrysosporium	0.799129
g__unclassified_p__Rozellomycota	g__Sporormiella	0.875658
g__unclassified_p__Rozellomycota	g__Mortierella	0.804196
g__unclassified_p__Rozellomycota	g__Mycothermus	0.781616
g__unclassified_p__Rozellomycota	g__Cercophora	0.817291
g__unclassified_p__Rozellomycota	g__unclassified_o__Branch02	0.753066
g__unclassified_p__Rozellomycota	g__unclassified_o__Branch03	0.608244
g__Alternaria	g__Acremonium	0.664336
g__Alternaria	g__Vishniacozyma	0.783217
g__Alternaria	g__Penicillium	0.588442
g__Alternaria	g__Nigrospora	0.707532
g__Alternaria	g__Cladosporium	0.755245
g__Sarocladium	g__Sporormiella	0.577193
g__Sarocladium	g__Chrysosporium	0.578564
g__Hannaella	g__unclassified_p__Chytridiomycota	0.633015
g__Hannaella	g__Acremonium	0.664275
g__Hannaella	g__Nigrospora	0.614553
g__Fusarium	g__Cercophora	0.630615
g__Fusarium	g__Penicillium	0.801407
g__Fusarium	g__Mortierella	0.761408
g__Fusarium	g__Sporormiella	0.613358
g__unclassified_p__Chytridiomycota	g__Sporormiella	-0.725045
g__unclassified_p__Chytridiomycota	g__Mortierella	-0.678322
g__unclassified_p__Chytridiomycota	g__Acremonium	0.706294
g__unclassified_p__Chytridiomycota	g__Vishniacozyma	0.58042
g__unclassified_p__Chytridiomycota	g__Cladosporium	0.65035
g__unclassified_p__Chytridiomycota	g__Mycothermus	-0.732998
g__unclassified_p__Chytridiomycota	g__Cercophora	-0.679259
g__unclassified_p__Chytridiomycota	g__unclassified_o__Branch02	-0.774082
g__unclassified_p__Chytridiomycota	g__Nigrospora	0.619966
g__unclassified_p__Chytridiomycota	g__unclassified_o__Branch03	-0.85778
g__Chrysosporium	g__Mycothermus	0.753718
g__Chrysosporium	g__Cercophora	0.879245
g__Chrysosporium	g__Mortierella	0.759172
g__Chrysosporium	g__Sporormiella	0.898776
g__Sporormiella	g__Mortierella	0.900177
g__Sporormiella	g__unclassified_c__Sordariomycetes	0.60079
g__Sporormiella	g__Mycothermus	0.906615
g__Sporormiella	g__Cercophora	0.920609
g__Sporormiella	g__unclassified_o__Branch02	0.708772
g__Mortierella	g__unclassified_c__Sordariomycetes	0.679823
g__Mortierella	g__Mycothermus	0.88633
g__Mortierella	g__Cercophora	0.926263
g__Mortierella	g__unclassified_o__Branch02	0.602453
g__Acremonium	g__Mycothermus	-0.624545
g__Acremonium	g__Vishniacozyma	0.909091
g__Acremonium	g__Cladosporium	0.93007
g__Acremonium	g__unclassified_o__Branch03	-0.803194
g__Acremonium	g__unclassified_o__Branch02	-0.760071
g__Acremonium	g__Nigrospora	0.882663
g__Vishniacozyma	g__Papiliotrema	0.623598
g__Vishniacozyma	g__unclassified_c__Sordariomycetes	-0.622874
g__Vishniacozyma	g__Penicillium	0.669003
g__Vishniacozyma	g__Nigrospora	0.7986
g__Vishniacozyma	g__unclassified_o__Branch03	-0.647234
g__Vishniacozyma	g__Cladosporium	0.93007
g__Vishniacozyma	g__unclassified_o__Branch02	-0.619966
g__Papiliotrema	g__Penicillium	0.719121
g__unclassified_c__Sordariomycetes	g__Cladosporium	-0.601519
g__unclassified_c__Sordariomycetes	g__Cercophora	0.580527
g__unclassified_c__Sordariomycetes	g__Mycothermus	0.772808
g__Cladosporium	g__Mycothermus	-0.579667
g__Cladosporium	g__Nigrospora	0.875658
g__Cladosporium	g__unclassified_o__Branch03	-0.725214
g__Cladosporium	g__unclassified_o__Branch02	-0.756569
g__Mycothermus	g__Cercophora	0.895526
g__Mycothermus	g__unclassified_o__Branch02	0.689327
g__Mycothermus	g__unclassified_o__Branch03	0.608862
g__Cercophora	g__unclassified_o__Branch02	0.673172
g__unclassified_o__Branch02	g__Nigrospora	-0.670175
g__unclassified_o__Branch02	g__unclassified_o__Branch03	0.867095
g__Nigrospora	g__unclassified_o__Branch03	-0.679615

## Sheet: Co-occurrence Network(Bacteria)
Node1_Name	Node2_Name	Coefficient		node_name	degree	clustering		Node_ID	Node_Name	Degree_Centrality	Closeness_Centrality	Betweenness_Centrality
g__Thiobacillus	g__Candidatus_Aquiluna	-0.823119		g__Thiobacillus	45	0.86364		1	g__Thiobacillus	0.91837	0.92453	0.00471
g__Thiobacillus	g__norank_f__MWH-UniP1_aquatic_group	-0.926316		g__Candidatus_Aquiluna	41	0.90732		2	g__Candidatus_Aquiluna	0.83673	0.85965	0.003
g__Thiobacillus	g__norank_f__67-14	-0.703509		g__norank_f__MWH-UniP1_aquatic_group	45	0.86263		3	g__norank_f__MWH-UniP1_aquatic_group	0.91837	0.92453	0.00478
g__Thiobacillus	g__norank_f__norank_o__Ardenticatenales	0.855889		g__norank_f__67-14	42	0.8223		4	g__norank_f__67-14	0.85714	0.875	0.00631
g__Thiobacillus	g__norank_f__Prolixibacteraceae	0.742105		g__norank_f__norank_o__Ardenticatenales	41	0.92439		5	g__norank_f__norank_o__Ardenticatenales	0.83673	0.85965	0.00189
g__Thiobacillus	g__Rhodococcus	-0.737224		g__norank_f__Prolixibacteraceae	34	0.80927		6	g__norank_f__Prolixibacteraceae	0.69388	0.76563	0.0079
g__Thiobacillus	g__norank_f__Steroidobacteraceae	0.742105		g__norank_f__Saprospiraceae	9	0.75		7	g__norank_f__Saprospiraceae	0.18367	0.55056	0.00049
g__Thiobacillus	g__Polynucleobacter	-0.878712		g__Rhodococcus	45	0.84949		8	g__Rhodococcus	0.91837	0.92453	0.006
g__Thiobacillus	g__Nocardioides	0.969989		g__norank_f__Steroidobacteraceae	34	0.79501		9	g__norank_f__Steroidobacteraceae	0.69388	0.76563	0.00791
g__Thiobacillus	g__norank_f__Sutterellaceae	0.754861		g__Polynucleobacter	45	0.86869		10	g__Polynucleobacter	0.91837	0.92453	0.00429
g__Thiobacillus	g__norank_f__Bacteroidetes_vadinHA17	0.715789		g__Nocardioides	45	0.86263		11	g__Nocardioides	0.91837	0.92453	0.00478
g__Thiobacillus	g__norank_f__norank_o__norank_c__S0134_terrestrial_group	0.98589		g__norank_f__Sutterellaceae	30	0.7908		12	g__norank_f__Sutterellaceae	0.61224	0.72059	0.00627
g__Thiobacillus	g__hgcI_clade	-0.957895		g__norank_f__Bacteroidetes_vadinHA17	25	0.77		13	g__norank_f__Bacteroidetes_vadinHA17	0.5102	0.67123	0.00472
g__Thiobacillus	g__norank_f__NS11-12_marine_group	-0.736842		g__norank_f__norank_o__norank_c__S0134_terrestrial_group	44	0.88266		14	g__norank_f__norank_o__norank_c__S0134_terrestrial_group	0.89796	0.90741	0.00359
g__Thiobacillus	g__LD29	-0.973732		g__hgcI_clade	45	0.86263		15	g__hgcI_clade	0.91837	0.92453	0.00478
g__Thiobacillus	g__norank_f__norank_o__PeM15	-0.822807		g__norank_f__NS11-12_marine_group	34	0.87344		16	g__norank_f__NS11-12_marine_group	0.69388	0.76563	0.00791
g__Thiobacillus	g__norank_f__norank_o__norank_c__KD4-96	0.9317		g__LD29	44	0.86364		17	g__LD29	0.89796	0.90741	0.00455
g__Thiobacillus	g__Marmoricola	0.901583		g__norank_f__norank_o__PeM15	41	0.90732		18	g__norank_f__norank_o__PeM15	0.83673	0.85965	0.003
g__Thiobacillus	g__Dinghuibacter	-0.977193		g__norank_f__Sporichthyaceae	20	0.65789		19	g__norank_f__Sporichthyaceae	0.40816	0.62821	0.00443
g__Thiobacillus	g__Lysobacter	0.978947		g__norank_f__norank_o__norank_c__KD4-96	45	0.85859		20	g__norank_f__norank_o__norank_c__KD4-96	0.91837	0.92453	0.0049
g__Thiobacillus	g__Anaeromyxobacter	0.790135		g__Marmoricola	45	0.86869		21	g__Marmoricola	0.91837	0.92453	0.00429
g__Thiobacillus	g__unclassified_f__Comamonadaceae	-0.767076		g__Dinghuibacter	43	0.87375		22	g__Dinghuibacter	0.87755	0.89091	0.00405
g__Thiobacillus	g__norank_f__Caldilineaceae	0.826316		g__Lysobacter	44	0.88266		23	g__Lysobacter	0.89796	0.90741	0.00359
g__Thiobacillus	g__Aurantimicrobium	-0.721542		g__Anaeromyxobacter	44	0.82875		24	g__Anaeromyxobacter	0.89796	0.90741	0.00639
g__Thiobacillus	g__Rhodoluna	-0.753066		g__unclassified_f__Comamonadaceae	40	0.92692		25	g__unclassified_f__Comamonadaceae	0.81633	0.84483	0.00179
g__Thiobacillus	g__norank_f__Rhizobiales_Incertae_Sedis	-0.73205		g__norank_f__Caldilineaceae	41	0.89024		26	g__norank_f__Caldilineaceae	0.83673	0.85965	0.00338
g__Thiobacillus	g__norank_f__norank_o__Vicinamibacterales	0.886166		g__Aurantimicrobium	38	0.89474		27	g__Aurantimicrobium	0.77551	0.81667	0.00345
g__Thiobacillus	g__norank_f__JG30-KF-CM45	0.973732		g__Rhodoluna	41	0.87073		28	g__Rhodoluna	0.83673	0.85965	0.00462
g__Thiobacillus	g__norank_f__Anaerolineaceae	0.882663		g__unclassified_c__Actinobacteria	21	0.59048		29	g__unclassified_c__Actinobacteria	0.42857	0.63636	0.00575
g__Thiobacillus	g__norank_f__norank_o__Subgroup_7	0.959449		g__norank_f__Rhizobiales_Incertae_Sedis	38	0.93314		30	g__norank_f__Rhizobiales_Incertae_Sedis	0.77551	0.81667	0.00191
g__Thiobacillus	g__norank_f__Intrasporangiaceae	0.887719		g__norank_f__norank_o__Vicinamibacterales	42	0.90592		31	g__norank_f__norank_o__Vicinamibacterales	0.85714	0.875	0.00253
g__Thiobacillus	g__norank_f__norank_o__SBR1031	0.922807		g__norank_f__JG30-KF-CM45	44	0.87844		32	g__norank_f__JG30-KF-CM45	0.89796	0.90741	0.0038
g__Thiobacillus	g__Rhodobacter	-0.749563		g__norank_f__Anaerolineaceae	39	0.8583		33	g__norank_f__Anaerolineaceae	0.79592	0.83051	0.00418
g__Thiobacillus	g__Cyanobium_PCC-6307	-0.924695		g__norank_f__norank_o__Subgroup_7	45	0.86869		34	g__norank_f__norank_o__Subgroup_7	0.91837	0.92453	0.00429
g__Thiobacillus	g__Algoriphagus	-0.761404		g__norank_f__Intrasporangiaceae	40	0.8641		35	g__norank_f__Intrasporangiaceae	0.81633	0.84483	0.0037
g__Thiobacillus	g__Acidibacter	-0.921192		g__norank_f__norank_o__SBR1031	41	0.87561		36	g__norank_f__norank_o__SBR1031	0.83673	0.85965	0.0036
g__Thiobacillus	g__Novosphingobium	-0.767076		g__Rhodobacter	41	0.88415		37	g__Rhodobacter	0.83673	0.85965	0.00418
g__Thiobacillus	g__unclassified_f__Rhodobacteraceae	-0.73205		g__Cyanobium_PCC-6307	44	0.86575		38	g__Cyanobium_PCC-6307	0.89796	0.90741	0.00498
g__Thiobacillus	g__Desulfobacterium_catecholicum_group	0.754861		g__Algoriphagus	39	0.92038		39	g__Algoriphagus	0.79592	0.83051	0.00236
g__Thiobacillus	g__Pseudarthrobacter	0.970229		g__Acidibacter	42	0.91173		40	g__Acidibacter	0.85714	0.875	0.00232
g__Thiobacillus	g__Hydrogenophaga	-0.719298		g__Novosphingobium	40	0.9141		41	g__Novosphingobium	0.81633	0.84483	0.00259
g__Thiobacillus	g__norank_f__norank_o__Gaiellales	0.728548		g__norank_f__Syntrophobacteraceae	30	0.77241		42	g__norank_f__Syntrophobacteraceae	0.61224	0.72059	0.00737
g__Thiobacillus	g__Ilumatobacter	0.824561		g__unclassified_f__Rhodobacteraceae	40	0.9141		43	g__unclassified_f__Rhodobacteraceae	0.81633	0.84483	0.00259
g__Thiobacillus	g__Mycobacterium	-0.816113		g__Desulfobacterium_catecholicum_group	32	0.83669		44	g__Desulfobacterium_catecholicum_group	0.65306	0.74242	0.00349
g__Thiobacillus	g__norank_f__norank_o__Chloroplast	-0.973732		g__Pseudarthrobacter	43	0.88372		45	g__Pseudarthrobacter	0.87755	0.89091	0.00365
g__Candidatus_Aquiluna	g__norank_f__MWH-UniP1_aquatic_group	0.85114		g__Hydrogenophaga	40	0.88974		46	g__Hydrogenophaga	0.81633	0.84483	0.00389
g__Candidatus_Aquiluna	g__norank_f__67-14	0.788092		g__norank_f__norank_o__Gaiellales	30	0.77701		47	g__norank_f__norank_o__Gaiellales	0.61224	0.72059	0.00732
g__Candidatus_Aquiluna	g__norank_f__norank_o__Ardenticatenales	-0.954392		g__Ilumatobacter	44	0.87104		48	g__Ilumatobacter	0.89796	0.90741	0.00426
g__Candidatus_Aquiluna	g__Rhodococcus	0.922558		g__Mycobacterium	41	0.90732		49	g__Mycobacterium	0.83673	0.85965	0.003
g__Candidatus_Aquiluna	g__Polynucleobacter	0.93066		g__norank_f__norank_o__Chloroplast	42	0.86992		50	g__norank_f__norank_o__Chloroplast	0.85714	0.875	0.00394
g__Candidatus_Aquiluna	g__Nocardioides	-0.903033
g__Candidatus_Aquiluna	g__norank_f__norank_o__norank_c__S0134_terrestrial_group	-0.871286
g__Candidatus_Aquiluna	g__hgcI_clade	0.837129
g__Candidatus_Aquiluna	g__norank_f__NS11-12_marine_group	0.791595
g__Candidatus_Aquiluna	g__LD29	0.776224
g__Candidatus_Aquiluna	g__norank_f__norank_o__PeM15	0.970229
g__Candidatus_Aquiluna	g__norank_f__Sporichthyaceae	0.734266
g__Candidatus_Aquiluna	g__norank_f__norank_o__norank_c__KD4-96	-0.818182
g__Candidatus_Aquiluna	g__Marmoricola	-0.957901
g__Candidatus_Aquiluna	g__Dinghuibacter	0.7986
g__Candidatus_Aquiluna	g__Lysobacter	-0.879161
g__Candidatus_Aquiluna	g__Anaeromyxobacter	-0.831007
g__Candidatus_Aquiluna	g__unclassified_f__Comamonadaceae	0.839161
g__Candidatus_Aquiluna	g__norank_f__Caldilineaceae	-0.868653
g__Candidatus_Aquiluna	g__Aurantimicrobium	0.846154
g__Candidatus_Aquiluna	g__Rhodoluna	0.923077
g__Candidatus_Aquiluna	g__norank_f__Rhizobiales_Incertae_Sedis	0.874126
g__Candidatus_Aquiluna	g__norank_f__norank_o__Vicinamibacterales	-0.937063
g__Candidatus_Aquiluna	g__norank_f__JG30-KF-CM45	-0.853147
g__Candidatus_Aquiluna	g__norank_f__Anaerolineaceae	-0.776224
g__Candidatus_Aquiluna	g__norank_f__norank_o__Subgroup_7	-0.809879
g__Candidatus_Aquiluna	g__norank_f__Intrasporangiaceae	-0.844134
g__Candidatus_Aquiluna	g__norank_f__norank_o__SBR1031	-0.781087
g__Candidatus_Aquiluna	g__Rhodobacter	0.895105
g__Candidatus_Aquiluna	g__Cyanobium_PCC-6307	0.881119
g__Candidatus_Aquiluna	g__Algoriphagus	0.858145
g__Candidatus_Aquiluna	g__Acidibacter	0.888112
g__Candidatus_Aquiluna	g__Novosphingobium	0.853147
g__Candidatus_Aquiluna	g__norank_f__Syntrophobacteraceae	-0.72632
g__Candidatus_Aquiluna	g__unclassified_f__Rhodobacteraceae	0.888112
g__Candidatus_Aquiluna	g__Pseudarthrobacter	-0.811189
g__Candidatus_Aquiluna	g__Hydrogenophaga	0.844134
g__Candidatus_Aquiluna	g__Ilumatobacter	-0.86515
g__Candidatus_Aquiluna	g__Mycobacterium	0.923077
g__Candidatus_Aquiluna	g__norank_f__norank_o__Chloroplast	0.839161
g__norank_f__MWH-UniP1_aquatic_group	g__norank_f__67-14	0.782456
g__norank_f__MWH-UniP1_aquatic_group	g__norank_f__norank_o__Ardenticatenales	-0.927945
g__norank_f__MWH-UniP1_aquatic_group	g__norank_f__Prolixibacteraceae	-0.782456
g__norank_f__MWH-UniP1_aquatic_group	g__Rhodococcus	0.853627
g__norank_f__MWH-UniP1_aquatic_group	g__norank_f__Steroidobacteraceae	-0.775439
g__norank_f__MWH-UniP1_aquatic_group	g__Polynucleobacter	0.94658
g__norank_f__MWH-UniP1_aquatic_group	g__Nocardioides	-0.925818
g__norank_f__MWH-UniP1_aquatic_group	g__norank_f__Sutterellaceae	-0.709005
g__norank_f__MWH-UniP1_aquatic_group	g__norank_f__Bacteroidetes_vadinHA17	-0.701754
g__norank_f__MWH-UniP1_aquatic_group	g__norank_f__norank_o__norank_c__S0134_terrestrial_group	-0.939953
g__norank_f__MWH-UniP1_aquatic_group	g__hgcI_clade	0.936842
g__norank_f__MWH-UniP1_aquatic_group	g__norank_f__NS11-12_marine_group	0.715789
g__norank_f__MWH-UniP1_aquatic_group	g__LD29	0.907182
g__norank_f__MWH-UniP1_aquatic_group	g__norank_f__norank_o__PeM15	0.891228
g__norank_f__MWH-UniP1_aquatic_group	g__norank_f__norank_o__norank_c__KD4-96	-0.886166
g__norank_f__MWH-UniP1_aquatic_group	g__Marmoricola	-0.91037
g__norank_f__MWH-UniP1_aquatic_group	g__Dinghuibacter	0.877193
g__norank_f__MWH-UniP1_aquatic_group	g__Lysobacter	-0.947368
g__norank_f__MWH-UniP1_aquatic_group	g__Anaeromyxobacter	-0.705477
g__norank_f__MWH-UniP1_aquatic_group	g__unclassified_f__Comamonadaceae	0.809108
g__norank_f__MWH-UniP1_aquatic_group	g__norank_f__Caldilineaceae	-0.838596
g__norank_f__MWH-UniP1_aquatic_group	g__Aurantimicrobium	0.739055
g__norank_f__MWH-UniP1_aquatic_group	g__Rhodoluna	0.760071
g__norank_f__MWH-UniP1_aquatic_group	g__norank_f__Rhizobiales_Incertae_Sedis	0.725045
g__norank_f__MWH-UniP1_aquatic_group	g__norank_f__norank_o__Vicinamibacterales	-0.903679
g__norank_f__MWH-UniP1_aquatic_group	g__norank_f__JG30-KF-CM45	-0.921192
g__norank_f__MWH-UniP1_aquatic_group	g__norank_f__Anaerolineaceae	-0.86515
g__norank_f__MWH-UniP1_aquatic_group	g__norank_f__norank_o__Subgroup_7	-0.899483
g__norank_f__MWH-UniP1_aquatic_group	g__norank_f__Intrasporangiaceae	-0.866667
g__norank_f__MWH-UniP1_aquatic_group	g__norank_f__norank_o__SBR1031	-0.926316
g__norank_f__MWH-UniP1_aquatic_group	g__Rhodobacter	0.753066
g__norank_f__MWH-UniP1_aquatic_group	g__Cyanobium_PCC-6307	0.907182
g__norank_f__MWH-UniP1_aquatic_group	g__Algoriphagus	0.710526
g__norank_f__MWH-UniP1_aquatic_group	g__Acidibacter	0.928198
g__norank_f__MWH-UniP1_aquatic_group	g__Novosphingobium	0.760071
g__norank_f__MWH-UniP1_aquatic_group	g__norank_f__Syntrophobacteraceae	-0.752198
g__norank_f__MWH-UniP1_aquatic_group	g__unclassified_f__Rhodobacteraceae	0.774082
g__norank_f__MWH-UniP1_aquatic_group	g__Desulfobacterium_catecholicum_group	-0.765443
g__norank_f__MWH-UniP1_aquatic_group	g__Pseudarthrobacter	-0.910684
g__norank_f__MWH-UniP1_aquatic_group	g__Hydrogenophaga	0.726316
g__norank_f__MWH-UniP1_aquatic_group	g__Ilumatobacter	-0.852632
g__norank_f__MWH-UniP1_aquatic_group	g__Mycobacterium	0.879161
g__norank_f__MWH-UniP1_aquatic_group	g__norank_f__norank_o__Chloroplast	0.921192
g__norank_f__67-14	g__norank_f__norank_o__Ardenticatenales	-0.834799
g__norank_f__67-14	g__norank_f__Prolixibacteraceae	-0.807018
g__norank_f__67-14	g__Rhodococcus	0.853627
g__norank_f__67-14	g__norank_f__Steroidobacteraceae	-0.763158
g__norank_f__67-14	g__Polynucleobacter	0.782268
g__norank_f__67-14	g__Nocardioides	-0.750902
g__norank_f__67-14	g__norank_f__Sutterellaceae	-0.761915
g__norank_f__67-14	g__norank_f__Bacteroidetes_vadinHA17	-0.791228
g__norank_f__67-14	g__norank_f__norank_o__norank_c__S0134_terrestrial_group	-0.750902
g__norank_f__67-14	g__hgcI_clade	0.8
g__norank_f__67-14	g__norank_f__norank_o__PeM15	0.85614
g__norank_f__67-14	g__norank_f__Sporichthyaceae	0.86515
g__norank_f__67-14	g__norank_f__norank_o__norank_c__KD4-96	-0.795098
g__norank_f__67-14	g__Marmoricola	-0.743411
g__norank_f__67-14	g__Lysobacter	-0.707018
g__norank_f__67-14	g__Anaeromyxobacter	-0.740751
g__norank_f__67-14	g__unclassified_f__Comamonadaceae	0.753066
g__norank_f__67-14	g__norank_f__Caldilineaceae	-0.74386
g__norank_f__67-14	g__Aurantimicrobium	0.788092
g__norank_f__67-14	g__Rhodoluna	0.770579
g__norank_f__67-14	g__unclassified_c__Actinobacteria	0.795098
g__norank_f__67-14	g__norank_f__Rhizobiales_Incertae_Sedis	0.809108
g__norank_f__67-14	g__norank_f__norank_o__Vicinamibacterales	-0.847637
g__norank_f__67-14	g__norank_f__JG30-KF-CM45	-0.767076
g__norank_f__67-14	g__norank_f__Anaerolineaceae	-0.844134
g__norank_f__67-14	g__norank_f__norank_o__Subgroup_7	-0.726642
g__norank_f__67-14	g__norank_f__Intrasporangiaceae	-0.7
g__norank_f__67-14	g__norank_f__norank_o__SBR1031	-0.815789
g__norank_f__67-14	g__Rhodobacter	0.742558
g__norank_f__67-14	g__Cyanobium_PCC-6307	0.711034
g__norank_f__67-14	g__Acidibacter	0.721542
g__norank_f__67-14	g__Novosphingobium	0.725045
g__norank_f__67-14	g__norank_f__Syntrophobacteraceae	-0.922673
g__norank_f__67-14	g__unclassified_f__Rhodobacteraceae	0.756569
g__norank_f__67-14	g__Desulfobacterium_catecholicum_group	-0.811299
g__norank_f__67-14	g__Pseudarthrobacter	-0.777584
g__norank_f__67-14	g__Hydrogenophaga	0.8
g__norank_f__67-14	g__Ilumatobacter	-0.850877
g__norank_f__67-14	g__Mycobacterium	0.889669
g__norank_f__norank_o__Ardenticatenales	g__norank_f__Prolixibacteraceae	0.710019
g__norank_f__norank_o__Ardenticatenales	g__Rhodococcus	-0.929334
g__norank_f__norank_o__Ardenticatenales	g__Polynucleobacter	-0.962558
g__norank_f__norank_o__Ardenticatenales	g__Nocardioides	0.915057
g__norank_f__norank_o__Ardenticatenales	g__norank_f__norank_o__norank_c__S0134_terrestrial_group	0.893818
g__norank_f__norank_o__Ardenticatenales	g__hgcI_clade	-0.896311
g__norank_f__norank_o__Ardenticatenales	g__norank_f__NS11-12_marine_group	-0.762743
g__norank_f__norank_o__Ardenticatenales	g__LD29	-0.800005
g__norank_f__norank_o__Ardenticatenales	g__norank_f__norank_o__PeM15	-0.970125
g__norank_f__norank_o__Ardenticatenales	g__norank_f__norank_o__norank_c__KD4-96	0.877198
g__norank_f__norank_o__Ardenticatenales	g__Marmoricola	0.966549
g__norank_f__norank_o__Ardenticatenales	g__Dinghuibacter	-0.810195
g__norank_f__norank_o__Ardenticatenales	g__Lysobacter	0.894553
g__norank_f__norank_o__Ardenticatenales	g__Anaeromyxobacter	0.787991
g__norank_f__norank_o__Ardenticatenales	g__unclassified_f__Comamonadaceae	-0.866672
g__norank_f__norank_o__Ardenticatenales	g__norank_f__Caldilineaceae	0.862919
g__norank_f__norank_o__Ardenticatenales	g__Aurantimicrobium	-0.792987
g__norank_f__norank_o__Ardenticatenales	g__Rhodoluna	-0.866672
g__norank_f__norank_o__Ardenticatenales	g__norank_f__Rhizobiales_Incertae_Sedis	-0.831584
g__norank_f__norank_o__Ardenticatenales	g__norank_f__norank_o__Vicinamibacterales	0.968427
g__norank_f__norank_o__Ardenticatenales	g__norank_f__JG30-KF-CM45	0.90176
g__norank_f__norank_o__Ardenticatenales	g__norank_f__Anaerolineaceae	0.835093
g__norank_f__norank_o__Ardenticatenales	g__norank_f__norank_o__Subgroup_7	0.81626
g__norank_f__norank_o__Ardenticatenales	g__norank_f__Intrasporangiaceae	0.857646
g__norank_f__norank_o__Ardenticatenales	g__norank_f__norank_o__SBR1031	0.885766
g__norank_f__norank_o__Ardenticatenales	g__Rhodobacter	-0.828075
g__norank_f__norank_o__Ardenticatenales	g__Cyanobium_PCC-6307	-0.863163
g__norank_f__norank_o__Ardenticatenales	g__Algoriphagus	-0.815467
g__norank_f__norank_o__Ardenticatenales	g__Acidibacter	-0.90176
g__norank_f__norank_o__Ardenticatenales	g__Novosphingobium	-0.800005
g__norank_f__norank_o__Ardenticatenales	g__norank_f__Syntrophobacteraceae	0.776408
g__norank_f__norank_o__Ardenticatenales	g__unclassified_f__Rhodobacteraceae	-0.870181
g__norank_f__norank_o__Ardenticatenales	g__Pseudarthrobacter	0.856146
g__norank_f__norank_o__Ardenticatenales	g__Hydrogenophaga	-0.80668
g__norank_f__norank_o__Ardenticatenales	g__Ilumatobacter	0.922673
g__norank_f__norank_o__Ardenticatenales	g__Mycobacterium	-0.961409
g__norank_f__norank_o__Ardenticatenales	g__norank_f__norank_o__Chloroplast	-0.877198
g__norank_f__Prolixibacteraceae	g__norank_f__Saprospiraceae	0.711034
g__norank_f__Prolixibacteraceae	g__Rhodococcus	-0.747806
g__norank_f__Prolixibacteraceae	g__norank_f__Steroidobacteraceae	0.989474
g__norank_f__Prolixibacteraceae	g__Polynucleobacter	-0.75012
g__norank_f__Prolixibacteraceae	g__Nocardioides	0.76857
g__norank_f__Prolixibacteraceae	g__norank_f__Sutterellaceae	0.91712
g__norank_f__Prolixibacteraceae	g__norank_f__Bacteroidetes_vadinHA17	0.915789
g__norank_f__Prolixibacteraceae	g__norank_f__norank_o__norank_c__S0134_terrestrial_group	0.747368
g__norank_f__Prolixibacteraceae	g__hgcI_clade	-0.736842
g__norank_f__Prolixibacteraceae	g__LD29	-0.753066
g__norank_f__Prolixibacteraceae	g__norank_f__Sporichthyaceae	-0.886166
g__norank_f__Prolixibacteraceae	g__norank_f__norank_o__norank_c__KD4-96	0.73205
g__norank_f__Prolixibacteraceae	g__Marmoricola	0.732866
g__norank_f__Prolixibacteraceae	g__Lysobacter	0.763158
g__norank_f__Prolixibacteraceae	g__Anaeromyxobacter	0.758388
g__norank_f__Prolixibacteraceae	g__norank_f__Caldilineaceae	0.714035
g__norank_f__Prolixibacteraceae	g__unclassified_c__Actinobacteria	-0.760071
g__norank_f__Prolixibacteraceae	g__norank_f__norank_o__Vicinamibacterales	0.721542
g__norank_f__Prolixibacteraceae	g__norank_f__JG30-KF-CM45	0.71804
g__norank_f__Prolixibacteraceae	g__norank_f__Anaerolineaceae	0.795098
g__norank_f__Prolixibacteraceae	g__norank_f__norank_o__Subgroup_7	0.761915
g__norank_f__Prolixibacteraceae	g__norank_f__Intrasporangiaceae	0.849123
g__norank_f__Prolixibacteraceae	g__norank_f__norank_o__SBR1031	0.74386
g__norank_f__Prolixibacteraceae	g__Cyanobium_PCC-6307	-0.746061
g__norank_f__Prolixibacteraceae	g__Acidibacter	-0.707532
g__norank_f__Prolixibacteraceae	g__norank_f__Syntrophobacteraceae	0.9174
g__norank_f__Prolixibacteraceae	g__Desulfobacterium_catecholicum_group	0.991196
g__norank_f__Prolixibacteraceae	g__Pseudarthrobacter	0.73205
g__norank_f__Prolixibacteraceae	g__Ilumatobacter	0.731579
g__norank_f__Prolixibacteraceae	g__norank_f__norank_o__Chloroplast	-0.753066
g__norank_f__Saprospiraceae	g__norank_f__Steroidobacteraceae	0.704029
g__norank_f__Saprospiraceae	g__norank_f__Syntrophobacteraceae	0.771935
g__norank_f__Saprospiraceae	g__norank_f__Sutterellaceae	0.711285
g__norank_f__Saprospiraceae	g__norank_f__Bacteroidetes_vadinHA17	0.704029
g__norank_f__Saprospiraceae	g__norank_f__norank_o__Gaiellales	0.727273
g__norank_f__Saprospiraceae	g__norank_f__NS11-12_marine_group	-0.700526
g__norank_f__Saprospiraceae	g__norank_f__Sporichthyaceae	-0.818182
g__norank_f__Saprospiraceae	g__unclassified_c__Actinobacteria	-0.937063
g__Rhodococcus	g__norank_f__Steroidobacteraceae	-0.730169
g__Rhodococcus	g__Polynucleobacter	0.937237
g__Rhodococcus	g__Nocardioides	-0.8135
g__Rhodococcus	g__norank_f__norank_o__norank_c__S0134_terrestrial_group	-0.792186
g__Rhodococcus	g__hgcI_clade	0.78308
g__Rhodococcus	g__norank_f__NS11-12_marine_group	0.818354
g__Rhodococcus	g__LD29	0.711285
g__Rhodococcus	g__norank_f__norank_o__PeM15	0.91712
g__Rhodococcus	g__norank_f__Sporichthyaceae	0.816922
g__Rhodococcus	g__norank_f__norank_o__norank_c__KD4-96	-0.760582
g__Rhodococcus	g__Marmoricola	-0.890465
g__Rhodococcus	g__Dinghuibacter	0.709005
g__Rhodococcus	g__Lysobacter	-0.793662
g__Rhodococcus	g__Anaeromyxobacter	-0.794326
g__Rhodococcus	g__unclassified_f__Comamonadaceae	0.908473
g__Rhodococcus	g__norank_f__Caldilineaceae	-0.793662
g__Rhodococcus	g__Aurantimicrobium	0.845091
g__Rhodococcus	g__Rhodoluna	0.908473
g__Rhodococcus	g__unclassified_c__Actinobacteria	0.718328
g__Rhodococcus	g__norank_f__Rhizobiales_Incertae_Sedis	0.795794
g__Rhodococcus	g__norank_f__norank_o__Vicinamibacterales	-0.866219
g__Rhodococcus	g__norank_f__JG30-KF-CM45	-0.788752
g__Rhodococcus	g__norank_f__Anaerolineaceae	-0.711285
g__Rhodococcus	g__norank_f__norank_o__Subgroup_7	-0.77305
g__Rhodococcus	g__norank_f__Intrasporangiaceae	-0.807771
g__Rhodococcus	g__norank_f__norank_o__SBR1031	-0.751333
g__Rhodococcus	g__Rhodobacter	0.823964
g__Rhodococcus	g__Cyanobium_PCC-6307	0.78171
g__Rhodococcus	g__Algoriphagus	0.786607
g__Rhodococcus	g__Acidibacter	0.831007
g__Rhodococcus	g__Novosphingobium	0.788752
g__Rhodococcus	g__norank_f__Syntrophobacteraceae	-0.844528
g__Rhodococcus	g__unclassified_f__Rhodobacteraceae	0.852134
g__Rhodococcus	g__Desulfobacterium_catecholicum_group	-0.723404
g__Rhodococcus	g__Pseudarthrobacter	-0.72537
g__Rhodococcus	g__Hydrogenophaga	0.8501
g__Rhodococcus	g__Ilumatobacter	-0.807771
g__Rhodococcus	g__Mycobacterium	0.915516
g__Rhodococcus	g__norank_f__norank_o__Chloroplast	0.788752
g__norank_f__Steroidobacteraceae	g__Polynucleobacter	-0.742976
g__norank_f__Steroidobacteraceae	g__Nocardioides	0.754436
g__norank_f__Steroidobacteraceae	g__norank_f__Sutterellaceae	0.913593
g__norank_f__Steroidobacteraceae	g__norank_f__Bacteroidetes_vadinHA17	0.92807
g__norank_f__Steroidobacteraceae	g__norank_f__norank_o__norank_c__S0134_terrestrial_group	0.743835
g__norank_f__Steroidobacteraceae	g__hgcI_clade	-0.729825
g__norank_f__Steroidobacteraceae	g__LD29	-0.763574
g__norank_f__Steroidobacteraceae	g__norank_f__Sporichthyaceae	-0.875658
g__norank_f__Steroidobacteraceae	g__norank_f__norank_o__norank_c__KD4-96	0.735553
g__norank_f__Steroidobacteraceae	g__Marmoricola	0.722321
g__norank_f__Steroidobacteraceae	g__Dinghuibacter	-0.712281
g__norank_f__Steroidobacteraceae	g__Lysobacter	0.770175
g__norank_f__Steroidobacteraceae	g__Anaeromyxobacter	0.733696
g__norank_f__Steroidobacteraceae	g__norank_f__Caldilineaceae	0.740351
g__norank_f__Steroidobacteraceae	g__unclassified_c__Actinobacteria	-0.763574
g__norank_f__Steroidobacteraceae	g__norank_f__norank_o__Vicinamibacterales	0.700526
g__norank_f__Steroidobacteraceae	g__norank_f__Anaerolineaceae	0.7986
g__norank_f__Steroidobacteraceae	g__norank_f__norank_o__Subgroup_7	0.744278
g__norank_f__Steroidobacteraceae	g__norank_f__Intrasporangiaceae	0.829825
g__norank_f__Steroidobacteraceae	g__norank_f__norank_o__SBR1031	0.742105
g__norank_f__Steroidobacteraceae	g__Cyanobium_PCC-6307	-0.763574
g__norank_f__Steroidobacteraceae	g__Acidibacter	-0.704029
g__norank_f__Steroidobacteraceae	g__norank_f__Syntrophobacteraceae	0.875221
g__norank_f__Steroidobacteraceae	g__Desulfobacterium_catecholicum_group	0.980613
g__norank_f__Steroidobacteraceae	g__Pseudarthrobacter	0.73205
g__norank_f__Steroidobacteraceae	g__norank_f__norank_o__Gaiellales	0.700526
g__norank_f__Steroidobacteraceae	g__Ilumatobacter	0.72807
g__norank_f__Steroidobacteraceae	g__norank_f__norank_o__Chloroplast	-0.756569
g__Polynucleobacter	g__Nocardioides	-0.90293
g__Polynucleobacter	g__norank_f__Sutterellaceae	-0.714599
g__Polynucleobacter	g__norank_f__norank_o__norank_c__S0134_terrestrial_group	-0.913722
g__Polynucleobacter	g__hgcI_clade	0.860852
g__Polynucleobacter	g__norank_f__NS11-12_marine_group	0.789412
g__Polynucleobacter	g__LD29	0.830819
g__Polynucleobacter	g__norank_f__norank_o__PeM15	0.925148
g__Polynucleobacter	g__norank_f__norank_o__norank_c__KD4-96	-0.88074
g__Polynucleobacter	g__Marmoricola	-0.966136
g__Polynucleobacter	g__Dinghuibacter	0.825132
g__Polynucleobacter	g__Lysobacter	-0.92872
g__Polynucleobacter	g__Anaeromyxobacter	-0.75769
g__Polynucleobacter	g__unclassified_f__Comamonadaceae	0.916397
g__Polynucleobacter	g__norank_f__Caldilineaceae	-0.882284
g__Polynucleobacter	g__Aurantimicrobium	0.78803
g__Polynucleobacter	g__Rhodoluna	0.873608
g__Polynucleobacter	g__norank_f__Rhizobiales_Incertae_Sedis	0.755939
g__Polynucleobacter	g__norank_f__norank_o__Vicinamibacterales	-0.937792
g__Polynucleobacter	g__norank_f__JG30-KF-CM45	-0.909266
g__Polynucleobacter	g__norank_f__Anaerolineaceae	-0.795162
g__Polynucleobacter	g__norank_f__norank_o__Subgroup_7	-0.8726
g__Polynucleobacter	g__norank_f__Intrasporangiaceae	-0.885856
g__Polynucleobacter	g__norank_f__norank_o__SBR1031	-0.871568
g__Polynucleobacter	g__Rhodobacter	0.809425
g__Polynucleobacter	g__Cyanobium_PCC-6307	0.866477
g__Polynucleobacter	g__Algoriphagus	0.78584
g__Polynucleobacter	g__Acidibacter	0.952055
g__Polynucleobacter	g__Novosphingobium	0.795162
g__Polynucleobacter	g__norank_f__Syntrophobacteraceae	-0.762174
g__Polynucleobacter	g__unclassified_f__Rhodobacteraceae	0.845082
g__Polynucleobacter	g__Desulfobacterium_catecholicum_group	-0.721781
g__Polynucleobacter	g__Pseudarthrobacter	-0.845082
g__Polynucleobacter	g__Hydrogenophaga	0.789412
g__Polynucleobacter	g__norank_f__norank_o__Gaiellales	-0.723847
g__Polynucleobacter	g__Ilumatobacter	-0.85728
g__Polynucleobacter	g__Mycobacterium	0.902134
g__Polynucleobacter	g__norank_f__norank_o__Chloroplast	0.923529
g__Nocardioides	g__norank_f__Sutterellaceae	0.746005
g__Nocardioides	g__norank_f__Bacteroidetes_vadinHA17	0.7244
g__Nocardioides	g__norank_f__norank_o__norank_c__S0134_terrestrial_group	0.969751
g__Nocardioides	g__hgcI_clade	-0.961155
g__Nocardioides	g__norank_f__NS11-12_marine_group	-0.745602
g__Nocardioides	g__LD29	-0.941836
g__Nocardioides	g__norank_f__norank_o__PeM15	-0.890482
g__Nocardioides	g__norank_f__norank_o__norank_c__KD4-96	0.899506
g__Nocardioides	g__Marmoricola	0.952226
g__Nocardioides	g__Dinghuibacter	-0.936419
g__Nocardioides	g__Lysobacter	0.969989
g__Nocardioides	g__Anaeromyxobacter	0.863234
g__Nocardioides	g__unclassified_f__Comamonadaceae	-0.761934
g__Nocardioides	g__norank_f__Caldilineaceae	0.816275
g__Nocardioides	g__Aurantimicrobium	-0.737242
g__Nocardioides	g__Rhodoluna	-0.807792
g__Nocardioides	g__norank_f__Rhizobiales_Incertae_Sedis	-0.779572
g__Nocardioides	g__norank_f__norank_o__Vicinamibacterales	0.920671
g__Nocardioides	g__norank_f__JG30-KF-CM45	0.955945
g__Nocardioides	g__norank_f__Anaerolineaceae	0.871286
g__Nocardioides	g__norank_f__norank_o__Subgroup_7	0.93073
g__Nocardioides	g__norank_f__Intrasporangiaceae	0.922285
g__Nocardioides	g__norank_f__norank_o__SBR1031	0.886948
g__Nocardioides	g__Rhodobacter	-0.772517
g__Nocardioides	g__Cyanobium_PCC-6307	-0.941836
g__Nocardioides	g__Algoriphagus	-0.780938
g__Nocardioides	g__Acidibacter	-0.899506
g__Nocardioides	g__Novosphingobium	-0.761934
g__Nocardioides	g__norank_f__Syntrophobacteraceae	0.736294
g__Nocardioides	g__unclassified_f__Rhodobacteraceae	-0.754879
g__Nocardioides	g__Desulfobacterium_catecholicum_group	0.777976
g__Nocardioides	g__Pseudarthrobacter	0.938308
g__Nocardioides	g__Hydrogenophaga	-0.738534
g__Nocardioides	g__Ilumatobacter	0.860446
g__Nocardioides	g__Mycobacterium	-0.881869
g__Nocardioides	g__norank_f__norank_o__Chloroplast	-0.955945
g__norank_f__Sutterellaceae	g__norank_f__Bacteroidetes_vadinHA17	0.927703
g__norank_f__Sutterellaceae	g__norank_f__norank_o__norank_c__S0134_terrestrial_group	0.731795
g__norank_f__Sutterellaceae	g__hgcI_clade	-0.723114
g__norank_f__Sutterellaceae	g__LD29	-0.746497
g__norank_f__Sutterellaceae	g__norank_f__Sporichthyaceae	-0.774667
g__norank_f__Sutterellaceae	g__norank_f__norank_o__norank_c__KD4-96	0.774667
g__norank_f__Sutterellaceae	g__Marmoricola	0.717319
g__norank_f__Sutterellaceae	g__Dinghuibacter	-0.726642
g__norank_f__Sutterellaceae	g__Lysobacter	0.726642
g__norank_f__Sutterellaceae	g__Anaeromyxobacter	0.822695
g__norank_f__Sutterellaceae	g__unclassified_c__Actinobacteria	-0.732413
g__norank_f__Sutterellaceae	g__norank_f__JG30-KF-CM45	0.75354
g__norank_f__Sutterellaceae	g__norank_f__Anaerolineaceae	0.767625
g__norank_f__Sutterellaceae	g__norank_f__norank_o__Subgroup_7	0.758865
g__norank_f__Sutterellaceae	g__norank_f__Intrasporangiaceae	0.843045
g__norank_f__Sutterellaceae	g__norank_f__norank_o__SBR1031	0.765443
g__norank_f__Sutterellaceae	g__norank_f__Syntrophobacteraceae	0.893999
g__norank_f__Sutterellaceae	g__Desulfobacterium_catecholicum_group	0.943262
g__norank_f__Sutterellaceae	g__Pseudarthrobacter	0.732413
g__norank_f__Sutterellaceae	g__norank_f__norank_o__Gaiellales	0.845091
g__norank_f__Sutterellaceae	g__Ilumatobacter	0.726642
g__norank_f__Sutterellaceae	g__norank_f__norank_o__Chloroplast	-0.788752
g__norank_f__Bacteroidetes_vadinHA17	g__hgcI_clade	-0.757895
g__norank_f__Bacteroidetes_vadinHA17	g__LD29	-0.767076
g__norank_f__Bacteroidetes_vadinHA17	g__norank_f__Sporichthyaceae	-0.872155
g__norank_f__Bacteroidetes_vadinHA17	g__norank_f__norank_o__norank_c__KD4-96	0.71804
g__norank_f__Bacteroidetes_vadinHA17	g__Dinghuibacter	-0.729825
g__norank_f__Bacteroidetes_vadinHA17	g__Anaeromyxobacter	0.790135
g__norank_f__Bacteroidetes_vadinHA17	g__unclassified_c__Actinobacteria	-0.788092
g__norank_f__Bacteroidetes_vadinHA17	g__norank_f__Anaerolineaceae	0.816113
g__norank_f__Bacteroidetes_vadinHA17	g__norank_f__Intrasporangiaceae	0.733333
g__norank_f__Bacteroidetes_vadinHA17	g__norank_f__norank_o__SBR1031	0.747368
g__norank_f__Bacteroidetes_vadinHA17	g__Cyanobium_PCC-6307	-0.73205
g__norank_f__Bacteroidetes_vadinHA17	g__norank_f__Syntrophobacteraceae	0.873464
g__norank_f__Bacteroidetes_vadinHA17	g__Desulfobacterium_catecholicum_group	0.952394
g__norank_f__Bacteroidetes_vadinHA17	g__Pseudarthrobacter	0.73205
g__norank_f__Bacteroidetes_vadinHA17	g__norank_f__norank_o__Gaiellales	0.725045
g__norank_f__Bacteroidetes_vadinHA17	g__Ilumatobacter	0.750877
g__norank_f__Bacteroidetes_vadinHA17	g__norank_f__norank_o__Chloroplast	-0.711034
g__norank_f__norank_o__norank_c__S0134_terrestrial_group	g__hgcI_clade	-0.957621
g__norank_f__norank_o__norank_c__S0134_terrestrial_group	g__norank_f__NS11-12_marine_group	-0.717332
g__norank_f__norank_o__norank_c__S0134_terrestrial_group	g__LD29	-0.938308
g__norank_f__norank_o__norank_c__S0134_terrestrial_group	g__norank_f__norank_o__PeM15	-0.867513
g__norank_f__norank_o__norank_c__S0134_terrestrial_group	g__norank_f__norank_o__norank_c__KD4-96	0.952418
g__norank_f__norank_o__norank_c__S0134_terrestrial_group	g__Marmoricola	0.922137
g__norank_f__norank_o__norank_c__S0134_terrestrial_group	g__Dinghuibacter	-0.966455
g__norank_f__norank_o__norank_c__S0134_terrestrial_group	g__Lysobacter	0.98589
g__norank_f__norank_o__norank_c__S0134_terrestrial_group	g__Anaeromyxobacter	0.774424
g__norank_f__norank_o__norank_c__S0134_terrestrial_group	g__unclassified_f__Comamonadaceae	-0.793682
g__norank_f__norank_o__norank_c__S0134_terrestrial_group	g__norank_f__Caldilineaceae	0.878114
g__norank_f__norank_o__norank_c__S0134_terrestrial_group	g__Aurantimicrobium	-0.754879
g__norank_f__norank_o__norank_c__S0134_terrestrial_group	g__Rhodoluna	-0.786627
g__norank_f__norank_o__norank_c__S0134_terrestrial_group	g__norank_f__Rhizobiales_Incertae_Sedis	-0.765462
g__norank_f__norank_o__norank_c__S0134_terrestrial_group	g__norank_f__norank_o__Vicinamibacterales	0.927726
g__norank_f__norank_o__norank_c__S0134_terrestrial_group	g__norank_f__JG30-KF-CM45	0.980638
g__norank_f__norank_o__norank_c__S0134_terrestrial_group	g__norank_f__Anaerolineaceae	0.895978
g__norank_f__norank_o__norank_c__S0134_terrestrial_group	g__norank_f__norank_o__Subgroup_7	0.952044
g__norank_f__norank_o__norank_c__S0134_terrestrial_group	g__norank_f__Intrasporangiaceae	0.890482
g__norank_f__norank_o__norank_c__S0134_terrestrial_group	g__norank_f__norank_o__SBR1031	0.925818
g__norank_f__norank_o__norank_c__S0134_terrestrial_group	g__Rhodobacter	-0.783099
g__norank_f__norank_o__norank_c__S0134_terrestrial_group	g__Cyanobium_PCC-6307	-0.924198
g__norank_f__norank_o__norank_c__S0134_terrestrial_group	g__Algoriphagus	-0.766804
g__norank_f__norank_o__norank_c__S0134_terrestrial_group	g__Acidibacter	-0.955945
g__norank_f__norank_o__norank_c__S0134_terrestrial_group	g__Novosphingobium	-0.793682
g__norank_f__norank_o__norank_c__S0134_terrestrial_group	g__unclassified_f__Rhodobacteraceae	-0.758407
g__norank_f__norank_o__norank_c__S0134_terrestrial_group	g__Desulfobacterium_catecholicum_group	0.746005
g__norank_f__norank_o__norank_c__S0134_terrestrial_group	g__Pseudarthrobacter	0.97711
g__norank_f__norank_o__norank_c__S0134_terrestrial_group	g__Hydrogenophaga	-0.745602
g__norank_f__norank_o__norank_c__S0134_terrestrial_group	g__norank_f__norank_o__Gaiellales	0.705495
g__norank_f__norank_o__norank_c__S0134_terrestrial_group	g__Ilumatobacter	0.844544
g__norank_f__norank_o__norank_c__S0134_terrestrial_group	g__Mycobacterium	-0.843066
g__norank_f__norank_o__norank_c__S0134_terrestrial_group	g__norank_f__norank_o__Chloroplast	-0.959473
g__hgcI_clade	g__norank_f__NS11-12_marine_group	0.722807
g__hgcI_clade	g__LD29	0.942208
g__hgcI_clade	g__norank_f__norank_o__PeM15	0.877193
g__hgcI_clade	g__norank_f__norank_o__norank_c__KD4-96	-0.921192
g__hgcI_clade	g__Marmoricola	-0.882251
g__hgcI_clade	g__Dinghuibacter	0.954386
g__hgcI_clade	g__Lysobacter	-0.936842
g__hgcI_clade	g__Anaeromyxobacter	-0.790135
g__hgcI_clade	g__unclassified_f__Comamonadaceae	0.753066
g__hgcI_clade	g__norank_f__Caldilineaceae	-0.810526
g__hgcI_clade	g__Aurantimicrobium	0.760071
g__hgcI_clade	g__Rhodoluna	0.739055
g__hgcI_clade	g__norank_f__Rhizobiales_Incertae_Sedis	0.795098
g__hgcI_clade	g__norank_f__norank_o__Vicinamibacterales	-0.903679
g__hgcI_clade	g__norank_f__JG30-KF-CM45	-0.942208
g__hgcI_clade	g__norank_f__Anaerolineaceae	-0.928198
g__hgcI_clade	g__norank_f__norank_o__Subgroup_7	-0.899483
g__hgcI_clade	g__norank_f__Intrasporangiaceae	-0.831579
g__hgcI_clade	g__norank_f__norank_o__SBR1031	-0.940351
g__hgcI_clade	g__Rhodobacter	0.774082
g__hgcI_clade	g__Cyanobium_PCC-6307	0.928198
g__hgcI_clade	g__Algoriphagus	0.75614
g__hgcI_clade	g__Acidibacter	0.86515
g__hgcI_clade	g__Novosphingobium	0.774082
g__hgcI_clade	g__norank_f__Syntrophobacteraceae	-0.731108
g__hgcI_clade	g__unclassified_f__Rhodobacteraceae	0.760071
g__hgcI_clade	g__Desulfobacterium_catecholicum_group	-0.758388
g__hgcI_clade	g__Pseudarthrobacter	-0.973732
g__hgcI_clade	g__Hydrogenophaga	0.761404
g__hgcI_clade	g__Ilumatobacter	-0.884211
g__hgcI_clade	g__Mycobacterium	0.893171
g__hgcI_clade	g__norank_f__norank_o__Chloroplast	0.914187
g__norank_f__NS11-12_marine_group	g__LD29	0.774082
g__norank_f__NS11-12_marine_group	g__norank_f__norank_o__PeM15	0.768421
g__norank_f__NS11-12_marine_group	g__Marmoricola	-0.773288
g__norank_f__NS11-12_marine_group	g__Dinghuibacter	0.757895
g__norank_f__NS11-12_marine_group	g__Lysobacter	-0.715789
g__norank_f__NS11-12_marine_group	g__Anaeromyxobacter	-0.843045
g__norank_f__NS11-12_marine_group	g__unclassified_f__Comamonadaceae	0.900177
g__norank_f__NS11-12_marine_group	g__Aurantimicrobium	0.907182
g__norank_f__NS11-12_marine_group	g__Rhodoluna	0.907182
g__norank_f__NS11-12_marine_group	g__unclassified_c__Actinobacteria	0.739055
g__norank_f__NS11-12_marine_group	g__norank_f__Rhizobiales_Incertae_Sedis	0.823119
g__norank_f__NS11-12_marine_group	g__norank_f__JG30-KF-CM45	-0.735553
g__norank_f__NS11-12_marine_group	g__norank_f__norank_o__Subgroup_7	-0.78308
g__norank_f__NS11-12_marine_group	g__norank_f__Intrasporangiaceae	-0.705263
g__norank_f__NS11-12_marine_group	g__Rhodobacter	0.879161
g__norank_f__NS11-12_marine_group	g__Cyanobium_PCC-6307	0.746061
g__norank_f__NS11-12_marine_group	g__Algoriphagus	0.926316
g__norank_f__NS11-12_marine_group	g__Acidibacter	0.735553
g__norank_f__NS11-12_marine_group	g__Novosphingobium	0.879161
g__norank_f__NS11-12_marine_group	g__unclassified_f__Rhodobacteraceae	0.900177
g__norank_f__NS11-12_marine_group	g__Hydrogenophaga	0.929825
g__norank_f__NS11-12_marine_group	g__norank_f__norank_o__Gaiellales	-0.854642
g__norank_f__NS11-12_marine_group	g__Mycobacterium	0.7986
g__norank_f__NS11-12_marine_group	g__norank_f__norank_o__Chloroplast	0.767076
g__LD29	g__norank_f__norank_o__PeM15	0.791595
g__LD29	g__norank_f__norank_o__norank_c__KD4-96	-0.86014
g__LD29	g__Marmoricola	-0.849128
g__LD29	g__Dinghuibacter	0.963224
g__LD29	g__Lysobacter	-0.945711
g__LD29	g__Anaeromyxobacter	-0.788752
g__LD29	g__unclassified_f__Comamonadaceae	0.734266
g__LD29	g__norank_f__Caldilineaceae	-0.760071
g__LD29	g__Aurantimicrobium	0.734266
g__LD29	g__Rhodoluna	0.72028
g__LD29	g__norank_f__Rhizobiales_Incertae_Sedis	0.713287
g__LD29	g__norank_f__norank_o__Vicinamibacterales	-0.811189
g__LD29	g__norank_f__JG30-KF-CM45	-0.909091
g__LD29	g__norank_f__Anaerolineaceae	-0.853147
g__LD29	g__norank_f__norank_o__Subgroup_7	-0.943685
g__LD29	g__norank_f__Intrasporangiaceae	-0.837129
g__LD29	g__norank_f__norank_o__SBR1031	-0.879161
g__LD29	g__Rhodobacter	0.748252
g__LD29	g__Cyanobium_PCC-6307	0.944056
g__LD29	g__Algoriphagus	0.739055
g__LD29	g__Acidibacter	0.853147
g__LD29	g__Novosphingobium	0.762238
g__LD29	g__unclassified_f__Rhodobacteraceae	0.72028
g__LD29	g__Desulfobacterium_catecholicum_group	-0.774667
g__LD29	g__Pseudarthrobacter	-0.93007
g__LD29	g__Hydrogenophaga	0.725045
g__LD29	g__norank_f__norank_o__Gaiellales	-0.713287
g__LD29	g__Ilumatobacter	-0.78459
g__LD29	g__Mycobacterium	0.797203
g__LD29	g__norank_f__norank_o__Chloroplast	0.944056
g__norank_f__norank_o__PeM15	g__norank_f__Sporichthyaceae	0.746061
g__norank_f__norank_o__PeM15	g__norank_f__norank_o__norank_c__KD4-96	-0.840632
g__norank_f__norank_o__PeM15	g__Marmoricola	-0.93146
g__norank_f__norank_o__PeM15	g__Dinghuibacter	0.798246
g__norank_f__norank_o__PeM15	g__Lysobacter	-0.87193
g__norank_f__norank_o__PeM15	g__Anaeromyxobacter	-0.76897
g__norank_f__norank_o__PeM15	g__unclassified_f__Comamonadaceae	0.833626
g__norank_f__norank_o__PeM15	g__norank_f__Caldilineaceae	-0.864912
g__norank_f__norank_o__PeM15	g__Aurantimicrobium	0.854642
g__norank_f__norank_o__PeM15	g__Rhodoluna	0.875658
g__norank_f__norank_o__PeM15	g__norank_f__Rhizobiales_Incertae_Sedis	0.893171
g__norank_f__norank_o__PeM15	g__norank_f__norank_o__Vicinamibacterales	-0.956219
g__norank_f__norank_o__PeM15	g__norank_f__JG30-KF-CM45	-0.85114
g__norank_f__norank_o__PeM15	g__norank_f__Anaerolineaceae	-0.840632
g__norank_f__norank_o__PeM15	g__norank_f__norank_o__Subgroup_7	-0.793662
g__norank_f__norank_o__PeM15	g__norank_f__Intrasporangiaceae	-0.780702
g__norank_f__norank_o__PeM15	g__norank_f__norank_o__SBR1031	-0.847368
g__norank_f__norank_o__PeM15	g__Rhodobacter	0.893171
g__norank_f__norank_o__PeM15	g__Cyanobium_PCC-6307	0.896674
g__norank_f__norank_o__PeM15	g__Algoriphagus	0.821053
g__norank_f__norank_o__PeM15	g__Acidibacter	0.868653
g__norank_f__norank_o__PeM15	g__Novosphingobium	0.85114
g__norank_f__norank_o__PeM15	g__norank_f__Syntrophobacteraceae	-0.745168
g__norank_f__norank_o__PeM15	g__unclassified_f__Rhodobacteraceae	0.903679
g__norank_f__norank_o__PeM15	g__Pseudarthrobacter	-0.840632
g__norank_f__norank_o__PeM15	g__Hydrogenophaga	0.854386
g__norank_f__norank_o__PeM15	g__Ilumatobacter	-0.921053
g__norank_f__norank_o__PeM15	g__Mycobacterium	0.973732
g__norank_f__norank_o__PeM15	g__norank_f__norank_o__Chloroplast	0.826621
g__norank_f__Sporichthyaceae	g__norank_f__Anaerolineaceae	-0.713287
g__norank_f__Sporichthyaceae	g__Rhodobacter	0.727273
g__norank_f__Sporichthyaceae	g__norank_f__Syntrophobacteraceae	-0.90176
g__norank_f__Sporichthyaceae	g__Cyanobium_PCC-6307	0.713287
g__norank_f__Sporichthyaceae	g__Desulfobacterium_catecholicum_group	-0.880304
g__norank_f__Sporichthyaceae	g__Mycobacterium	0.741259
g__norank_f__Sporichthyaceae	g__Hydrogenophaga	0.746061
g__norank_f__Sporichthyaceae	g__Anaeromyxobacter	-0.774667
g__norank_f__Sporichthyaceae	g__Aurantimicrobium	0.769231
g__norank_f__Sporichthyaceae	g__Rhodoluna	0.727273
g__norank_f__Sporichthyaceae	g__unclassified_c__Actinobacteria	0.895105
g__norank_f__norank_o__norank_c__KD4-96	g__Marmoricola	0.884216
g__norank_f__norank_o__norank_c__KD4-96	g__Dinghuibacter	-0.921192
g__norank_f__norank_o__norank_c__KD4-96	g__Lysobacter	0.9317
g__norank_f__norank_o__norank_c__KD4-96	g__Anaeromyxobacter	0.718328
g__norank_f__norank_o__norank_c__KD4-96	g__unclassified_f__Comamonadaceae	-0.811189
g__norank_f__norank_o__norank_c__KD4-96	g__norank_f__Caldilineaceae	0.914187
g__norank_f__norank_o__norank_c__KD4-96	g__Aurantimicrobium	-0.706294
g__norank_f__norank_o__norank_c__KD4-96	g__Rhodoluna	-0.72028
g__norank_f__norank_o__norank_c__KD4-96	g__norank_f__Rhizobiales_Incertae_Sedis	-0.72028
g__norank_f__norank_o__norank_c__KD4-96	g__norank_f__norank_o__Vicinamibacterales	0.944056
g__norank_f__norank_o__norank_c__KD4-96	g__norank_f__JG30-KF-CM45	0.951049
g__norank_f__norank_o__norank_c__KD4-96	g__norank_f__Anaerolineaceae	0.944056
g__norank_f__norank_o__norank_c__KD4-96	g__norank_f__norank_o__Subgroup_7	0.859176
g__norank_f__norank_o__norank_c__KD4-96	g__norank_f__Intrasporangiaceae	0.823119
g__norank_f__norank_o__norank_c__KD4-96	g__norank_f__norank_o__SBR1031	0.970229
g__norank_f__norank_o__norank_c__KD4-96	g__Rhodobacter	-0.741259
g__norank_f__norank_o__norank_c__KD4-96	g__Cyanobium_PCC-6307	-0.853147
g__norank_f__norank_o__norank_c__KD4-96	g__Algoriphagus	-0.73205
g__norank_f__norank_o__norank_c__KD4-96	g__Acidibacter	-0.909091
g__norank_f__norank_o__norank_c__KD4-96	g__Novosphingobium	-0.741259
g__norank_f__norank_o__norank_c__KD4-96	g__norank_f__Syntrophobacteraceae	0.712285
g__norank_f__norank_o__norank_c__KD4-96	g__unclassified_f__Rhodobacteraceae	-0.748252
g__norank_f__norank_o__norank_c__KD4-96	g__Desulfobacterium_catecholicum_group	0.739455
g__norank_f__norank_o__norank_c__KD4-96	g__Pseudarthrobacter	0.965035
g__norank_f__norank_o__norank_c__KD4-96	g__Hydrogenophaga	-0.71804
g__norank_f__norank_o__norank_c__KD4-96	g__norank_f__norank_o__Gaiellales	0.741259
g__norank_f__norank_o__norank_c__KD4-96	g__Ilumatobacter	0.910684
g__norank_f__norank_o__norank_c__KD4-96	g__Mycobacterium	-0.839161
g__norank_f__norank_o__norank_c__KD4-96	g__norank_f__norank_o__Chloroplast	-0.923077
g__Marmoricola	g__Dinghuibacter	-0.847101
g__Marmoricola	g__Lysobacter	0.943762
g__Marmoricola	g__Anaeromyxobacter	0.833927
g__Marmoricola	g__unclassified_f__Comamonadaceae	-0.852637
g__Marmoricola	g__norank_f__Caldilineaceae	0.868191
g__Marmoricola	g__Aurantimicrobium	-0.743864
g__Marmoricola	g__Rhodoluna	-0.863163
g__Marmoricola	g__norank_f__Rhizobiales_Incertae_Sedis	-0.768426
g__Marmoricola	g__norank_f__norank_o__Vicinamibacterales	0.954392
g__Marmoricola	g__norank_f__JG30-KF-CM45	0.919304
g__Marmoricola	g__norank_f__Anaerolineaceae	0.81404
g__Marmoricola	g__norank_f__norank_o__Subgroup_7	0.858663
g__Marmoricola	g__norank_f__Intrasporangiaceae	0.9174
g__Marmoricola	g__norank_f__norank_o__SBR1031	0.861161
g__Marmoricola	g__Rhodobacter	-0.800005
g__Marmoricola	g__Cyanobium_PCC-6307	-0.898251
g__Marmoricola	g__Algoriphagus	-0.808437
g__Marmoricola	g__Acidibacter	-0.919304
g__Marmoricola	g__Novosphingobium	-0.768426
g__Marmoricola	g__norank_f__Syntrophobacteraceae	0.732394
g__Marmoricola	g__unclassified_f__Rhodobacteraceae	-0.824566
g__Marmoricola	g__Desulfobacterium_catecholicum_group	0.720853
g__Marmoricola	g__Pseudarthrobacter	0.859654
g__Marmoricola	g__Hydrogenophaga	-0.755713
g__Marmoricola	g__norank_f__norank_o__Gaiellales	0.722811
g__Marmoricola	g__Ilumatobacter	0.891038
g__Marmoricola	g__Mycobacterium	-0.908778
g__Marmoricola	g__norank_f__norank_o__Chloroplast	-0.940357
g__Dinghuibacter	g__Lysobacter	-0.945614
g__Dinghuibacter	g__Anaeromyxobacter	-0.78308
g__Dinghuibacter	g__unclassified_f__Comamonadaceae	0.760071
g__Dinghuibacter	g__norank_f__Caldilineaceae	-0.831579
g__Dinghuibacter	g__Aurantimicrobium	0.774082
g__Dinghuibacter	g__Rhodoluna	0.739055
g__Dinghuibacter	g__norank_f__Rhizobiales_Incertae_Sedis	0.763574
g__Dinghuibacter	g__norank_f__norank_o__Vicinamibacterales	-0.847637
g__Dinghuibacter	g__norank_f__JG30-KF-CM45	-0.938705
g__Dinghuibacter	g__norank_f__Anaerolineaceae	-0.886166
g__Dinghuibacter	g__norank_f__norank_o__Subgroup_7	-0.93123
g__Dinghuibacter	g__norank_f__Intrasporangiaceae	-0.821053
g__Dinghuibacter	g__norank_f__norank_o__SBR1031	-0.898246
g__Dinghuibacter	g__Rhodobacter	0.795098
g__Dinghuibacter	g__Cyanobium_PCC-6307	0.921192
g__Dinghuibacter	g__Algoriphagus	0.789474
g__Dinghuibacter	g__Acidibacter	0.886166
g__Dinghuibacter	g__Novosphingobium	0.812611
g__Dinghuibacter	g__unclassified_f__Rhodobacteraceae	0.749563
g__Dinghuibacter	g__Desulfobacterium_catecholicum_group	-0.719587
g__Dinghuibacter	g__Pseudarthrobacter	-0.973732
g__Dinghuibacter	g__Hydrogenophaga	0.766667
g__Dinghuibacter	g__norank_f__norank_o__Gaiellales	-0.73205
g__Dinghuibacter	g__Ilumatobacter	-0.805263
g__Dinghuibacter	g__Mycobacterium	0.791595
g__Dinghuibacter	g__norank_f__norank_o__Chloroplast	0.928198
g__Lysobacter	g__Anaeromyxobacter	0.761915
g__Lysobacter	g__unclassified_f__Comamonadaceae	-0.788092
g__Lysobacter	g__norank_f__Caldilineaceae	0.885965
g__Lysobacter	g__Aurantimicrobium	-0.721542
g__Lysobacter	g__Rhodoluna	-0.767076
g__Lysobacter	g__norank_f__Rhizobiales_Incertae_Sedis	-0.71804
g__Lysobacter	g__norank_f__norank_o__Vicinamibacterales	0.921192
g__Lysobacter	g__norank_f__JG30-KF-CM45	0.952716
g__Lysobacter	g__norank_f__Anaerolineaceae	0.882663
g__Lysobacter	g__norank_f__norank_o__Subgroup_7	0.93123
g__Lysobacter	g__norank_f__Intrasporangiaceae	0.898246
g__Lysobacter	g__norank_f__norank_o__SBR1031	0.912281
g__Lysobacter	g__Rhodobacter	-0.770579
g__Lysobacter	g__Cyanobium_PCC-6307	-0.952716
g__Lysobacter	g__Algoriphagus	-0.740351
g__Lysobacter	g__Acidibacter	-0.949213
g__Lysobacter	g__Novosphingobium	-0.767076
g__Lysobacter	g__unclassified_f__Rhodobacteraceae	-0.753066
g__Lysobacter	g__Desulfobacterium_catecholicum_group	0.754861
g__Lysobacter	g__Pseudarthrobacter	0.949213
g__Lysobacter	g__Hydrogenophaga	-0.708772
g__Lysobacter	g__norank_f__norank_o__Gaiellales	0.700526
g__Lysobacter	g__Ilumatobacter	0.852632
g__Lysobacter	g__Mycobacterium	-0.837129
g__Lysobacter	g__norank_f__norank_o__Chloroplast	-0.973732
g__Anaeromyxobacter	g__unclassified_f__Comamonadaceae	-0.739455
g__Anaeromyxobacter	g__Aurantimicrobium	-0.75354
g__Anaeromyxobacter	g__Rhodoluna	-0.859176
g__Anaeromyxobacter	g__norank_f__Rhizobiales_Incertae_Sedis	-0.774667
g__Anaeromyxobacter	g__norank_f__norank_o__Vicinamibacterales	0.760582
g__Anaeromyxobacter	g__norank_f__JG30-KF-CM45	0.795794
g__Anaeromyxobacter	g__norank_f__norank_o__Subgroup_7	0.808511
g__Anaeromyxobacter	g__norank_f__Intrasporangiaceae	0.867737
g__Anaeromyxobacter	g__Rhodobacter	-0.746497
g__Anaeromyxobacter	g__Cyanobium_PCC-6307	-0.767625
g__Anaeromyxobacter	g__Algoriphagus	-0.843045
g__Anaeromyxobacter	g__Acidibacter	-0.704243
g__Anaeromyxobacter	g__Novosphingobium	-0.72537
g__Anaeromyxobacter	g__norank_f__Syntrophobacteraceae	0.81626
g__Anaeromyxobacter	g__unclassified_f__Rhodobacteraceae	-0.732413
g__Anaeromyxobacter	g__Desulfobacterium_catecholicum_group	0.794326
g__Anaeromyxobacter	g__Pseudarthrobacter	0.739455
g__Anaeromyxobacter	g__Hydrogenophaga	-0.78308
g__Anaeromyxobacter	g__norank_f__norank_o__Gaiellales	0.809879
g__Anaeromyxobacter	g__Ilumatobacter	0.740751
g__Anaeromyxobacter	g__Mycobacterium	-0.802837
g__Anaeromyxobacter	g__norank_f__norank_o__Chloroplast	-0.802837
g__unclassified_f__Comamonadaceae	g__norank_f__Caldilineaceae	-0.809108
g__unclassified_f__Comamonadaceae	g__Aurantimicrobium	0.86014
g__unclassified_f__Comamonadaceae	g__Rhodoluna	0.895105
g__unclassified_f__Comamonadaceae	g__norank_f__Rhizobiales_Incertae_Sedis	0.769231
g__unclassified_f__Comamonadaceae	g__norank_f__norank_o__Vicinamibacterales	-0.832168
g__unclassified_f__Comamonadaceae	g__norank_f__JG30-KF-CM45	-0.818182
g__unclassified_f__Comamonadaceae	g__norank_f__norank_o__Subgroup_7	-0.788752
g__unclassified_f__Comamonadaceae	g__norank_f__Intrasporangiaceae	-0.742558
g__unclassified_f__Comamonadaceae	g__norank_f__norank_o__SBR1031	-0.791595
g__unclassified_f__Comamonadaceae	g__Rhodobacter	0.839161
g__unclassified_f__Comamonadaceae	g__Cyanobium_PCC-6307	0.734266
g__unclassified_f__Comamonadaceae	g__Algoriphagus	0.85114
g__unclassified_f__Comamonadaceae	g__Acidibacter	0.853147
g__unclassified_f__Comamonadaceae	g__Novosphingobium	0.832168
g__unclassified_f__Comamonadaceae	g__norank_f__Syntrophobacteraceae	-0.715794
g__unclassified_f__Comamonadaceae	g__unclassified_f__Rhodobacteraceae	0.895105
g__unclassified_f__Comamonadaceae	g__Pseudarthrobacter	-0.741259
g__unclassified_f__Comamonadaceae	g__Hydrogenophaga	0.886166
g__unclassified_f__Comamonadaceae	g__norank_f__norank_o__Gaiellales	-0.832168
g__unclassified_f__Comamonadaceae	g__Ilumatobacter	-0.781087
g__unclassified_f__Comamonadaceae	g__Mycobacterium	0.853147
g__unclassified_f__Comamonadaceae	g__norank_f__norank_o__Chloroplast	0.832168
g__norank_f__Caldilineaceae	g__Aurantimicrobium	-0.760071
g__norank_f__Caldilineaceae	g__Rhodoluna	-0.746061
g__norank_f__Caldilineaceae	g__unclassified_c__Actinobacteria	-0.707532
g__norank_f__Caldilineaceae	g__norank_f__Rhizobiales_Incertae_Sedis	-0.728548
g__norank_f__Caldilineaceae	g__norank_f__norank_o__Vicinamibacterales	0.910684
g__norank_f__Caldilineaceae	g__norank_f__JG30-KF-CM45	0.833626
g__norank_f__Caldilineaceae	g__norank_f__Anaerolineaceae	0.879161
g__norank_f__Caldilineaceae	g__norank_f__norank_o__Subgroup_7	0.754861
g__norank_f__Caldilineaceae	g__norank_f__Intrasporangiaceae	0.778947
g__norank_f__Caldilineaceae	g__norank_f__norank_o__SBR1031	0.870175
g__norank_f__Caldilineaceae	g__Rhodobacter	-0.837129
g__norank_f__Caldilineaceae	g__Cyanobium_PCC-6307	-0.85114
g__norank_f__Caldilineaceae	g__Algoriphagus	-0.764912
g__norank_f__Caldilineaceae	g__Acidibacter	-0.914187
g__norank_f__Caldilineaceae	g__Novosphingobium	-0.819616
g__norank_f__Caldilineaceae	g__unclassified_f__Rhodobacteraceae	-0.826621
g__norank_f__Caldilineaceae	g__Pseudarthrobacter	0.868653
g__norank_f__Caldilineaceae	g__Hydrogenophaga	-0.742105
g__norank_f__Caldilineaceae	g__norank_f__norank_o__Gaiellales	0.71804
g__norank_f__Caldilineaceae	g__Ilumatobacter	0.885965
g__norank_f__Caldilineaceae	g__Mycobacterium	-0.791595
g__norank_f__Caldilineaceae	g__norank_f__norank_o__Chloroplast	-0.823119
g__Aurantimicrobium	g__Rhodoluna	0.916084
g__Aurantimicrobium	g__unclassified_c__Actinobacteria	0.811189
g__Aurantimicrobium	g__norank_f__Rhizobiales_Incertae_Sedis	0.944056
g__Aurantimicrobium	g__norank_f__norank_o__Vicinamibacterales	-0.762238
g__Aurantimicrobium	g__norank_f__JG30-KF-CM45	-0.741259
g__Aurantimicrobium	g__norank_f__norank_o__Subgroup_7	-0.774667
g__Aurantimicrobium	g__Rhodobacter	0.972028
g__Aurantimicrobium	g__Cyanobium_PCC-6307	0.776224
g__Aurantimicrobium	g__Algoriphagus	0.91769
g__Aurantimicrobium	g__Acidibacter	0.783217
g__Aurantimicrobium	g__Novosphingobium	0.972028
g__Aurantimicrobium	g__unclassified_f__Rhodobacteraceae	0.944056
g__Aurantimicrobium	g__Pseudarthrobacter	-0.741259
g__Aurantimicrobium	g__Hydrogenophaga	0.991245
g__Aurantimicrobium	g__norank_f__norank_o__Gaiellales	-0.734266
g__Aurantimicrobium	g__Ilumatobacter	-0.721542
g__Aurantimicrobium	g__Mycobacterium	0.839161
g__Rhodoluna	g__unclassified_c__Actinobacteria	0.72028
g__Rhodoluna	g__norank_f__Rhizobiales_Incertae_Sedis	0.902098
g__Rhodoluna	g__norank_f__norank_o__Vicinamibacterales	-0.825175
g__Rhodoluna	g__norank_f__JG30-KF-CM45	-0.811189
g__Rhodoluna	g__norank_f__norank_o__Subgroup_7	-0.823964
g__Rhodoluna	g__norank_f__Intrasporangiaceae	-0.795098
g__Rhodoluna	g__Rhodobacter	0.902098
g__Rhodoluna	g__Cyanobium_PCC-6307	0.748252
g__Rhodoluna	g__Algoriphagus	0.928198
g__Rhodoluna	g__Acidibacter	0.839161
g__Rhodoluna	g__Novosphingobium	0.895105
g__Rhodoluna	g__norank_f__Syntrophobacteraceae	-0.740355
g__Rhodoluna	g__unclassified_f__Rhodobacteraceae	0.909091
g__Rhodoluna	g__Pseudarthrobacter	-0.713287
g__Rhodoluna	g__Hydrogenophaga	0.928198
g__Rhodoluna	g__norank_f__norank_o__Gaiellales	-0.797203
g__Rhodoluna	g__Ilumatobacter	-0.725045
g__Rhodoluna	g__Mycobacterium	0.86014
g__Rhodoluna	g__norank_f__norank_o__Chloroplast	0.776224
g__unclassified_c__Actinobacteria	g__unclassified_f__Rhodobacteraceae	0.769231
g__unclassified_c__Actinobacteria	g__Rhodobacter	0.783217
g__unclassified_c__Actinobacteria	g__norank_f__Syntrophobacteraceae	-0.796496
g__unclassified_c__Actinobacteria	g__Algoriphagus	0.760071
g__unclassified_c__Actinobacteria	g__Hydrogenophaga	0.795098
g__unclassified_c__Actinobacteria	g__Desulfobacterium_catecholicum_group	-0.75354
g__unclassified_c__Actinobacteria	g__norank_f__norank_o__Gaiellales	-0.741259
g__unclassified_c__Actinobacteria	g__Novosphingobium	0.797203
g__unclassified_c__Actinobacteria	g__norank_f__Rhizobiales_Incertae_Sedis	0.72028
g__norank_f__Rhizobiales_Incertae_Sedis	g__norank_f__norank_o__Vicinamibacterales	-0.818182
g__norank_f__Rhizobiales_Incertae_Sedis	g__norank_f__JG30-KF-CM45	-0.776224
g__norank_f__Rhizobiales_Incertae_Sedis	g__norank_f__Anaerolineaceae	-0.72028
g__norank_f__Rhizobiales_Incertae_Sedis	g__norank_f__norank_o__Subgroup_7	-0.75354
g__norank_f__Rhizobiales_Incertae_Sedis	g__norank_f__norank_o__SBR1031	-0.71804
g__norank_f__Rhizobiales_Incertae_Sedis	g__Rhodobacter	0.944056
g__norank_f__Rhizobiales_Incertae_Sedis	g__Cyanobium_PCC-6307	0.769231
g__norank_f__Rhizobiales_Incertae_Sedis	g__Algoriphagus	0.91769
g__norank_f__Rhizobiales_Incertae_Sedis	g__Acidibacter	0.762238
g__norank_f__Rhizobiales_Incertae_Sedis	g__Novosphingobium	0.937063
g__norank_f__Rhizobiales_Incertae_Sedis	g__unclassified_f__Rhodobacteraceae	0.923077
g__norank_f__Rhizobiales_Incertae_Sedis	g__Pseudarthrobacter	-0.769231
g__norank_f__Rhizobiales_Incertae_Sedis	g__Hydrogenophaga	0.949213
g__norank_f__Rhizobiales_Incertae_Sedis	g__Ilumatobacter	-0.774082
g__norank_f__Rhizobiales_Incertae_Sedis	g__Mycobacterium	0.881119
g__norank_f__norank_o__Vicinamibacterales	g__norank_f__JG30-KF-CM45	0.93007
g__norank_f__norank_o__Vicinamibacterales	g__norank_f__Anaerolineaceae	0.902098
g__norank_f__norank_o__Vicinamibacterales	g__norank_f__norank_o__Subgroup_7	0.831007
g__norank_f__norank_o__Vicinamibacterales	g__norank_f__Intrasporangiaceae	0.840632
g__norank_f__norank_o__Vicinamibacterales	g__norank_f__norank_o__SBR1031	0.924695
g__norank_f__norank_o__Vicinamibacterales	g__Rhodobacter	-0.811189
g__norank_f__norank_o__Vicinamibacterales	g__Cyanobium_PCC-6307	-0.874126
g__norank_f__norank_o__Vicinamibacterales	g__Algoriphagus	-0.781087
g__norank_f__norank_o__Vicinamibacterales	g__Acidibacter	-0.916084
g__norank_f__norank_o__Vicinamibacterales	g__Novosphingobium	-0.783217
g__norank_f__norank_o__Vicinamibacterales	g__norank_f__Syntrophobacteraceae	0.750882
g__norank_f__norank_o__Vicinamibacterales	g__unclassified_f__Rhodobacteraceae	-0.832168
g__norank_f__norank_o__Vicinamibacterales	g__Desulfobacterium_catecholicum_group	0.711285
g__norank_f__norank_o__Vicinamibacterales	g__Pseudarthrobacter	0.909091
g__norank_f__norank_o__Vicinamibacterales	g__Hydrogenophaga	-0.774082
g__norank_f__norank_o__Vicinamibacterales	g__Ilumatobacter	0.949213
g__norank_f__norank_o__Vicinamibacterales	g__Mycobacterium	-0.937063
g__norank_f__norank_o__Vicinamibacterales	g__norank_f__norank_o__Chloroplast	-0.895105
g__norank_f__JG30-KF-CM45	g__norank_f__Anaerolineaceae	0.867133
g__norank_f__JG30-KF-CM45	g__norank_f__norank_o__Subgroup_7	0.950728
g__norank_f__JG30-KF-CM45	g__norank_f__Intrasporangiaceae	0.896674
g__norank_f__JG30-KF-CM45	g__norank_f__norank_o__SBR1031	0.9317
g__norank_f__JG30-KF-CM45	g__Rhodobacter	-0.755245
g__norank_f__JG30-KF-CM45	g__Cyanobium_PCC-6307	-0.86014
g__norank_f__JG30-KF-CM45	g__Algoriphagus	-0.791595
g__norank_f__JG30-KF-CM45	g__Acidibacter	-0.944056
g__norank_f__JG30-KF-CM45	g__Novosphingobium	-0.776224
g__norank_f__JG30-KF-CM45	g__norank_f__Syntrophobacteraceae	0.722811
g__norank_f__JG30-KF-CM45	g__unclassified_f__Rhodobacteraceae	-0.762238
g__norank_f__JG30-KF-CM45	g__Desulfobacterium_catecholicum_group	0.72537
g__norank_f__JG30-KF-CM45	g__Pseudarthrobacter	0.958042
g__norank_f__JG30-KF-CM45	g__Hydrogenophaga	-0.753066
g__norank_f__JG30-KF-CM45	g__norank_f__norank_o__Gaiellales	0.741259
g__norank_f__JG30-KF-CM45	g__Ilumatobacter	0.840632
g__norank_f__JG30-KF-CM45	g__Mycobacterium	-0.853147
g__norank_f__JG30-KF-CM45	g__norank_f__norank_o__Chloroplast	-0.958042
g__norank_f__Anaerolineaceae	g__norank_f__norank_o__Subgroup_7	0.788752
g__norank_f__Anaerolineaceae	g__norank_f__Intrasporangiaceae	0.760071
g__norank_f__Anaerolineaceae	g__norank_f__norank_o__SBR1031	0.956219
g__norank_f__Anaerolineaceae	g__Rhodobacter	-0.727273
g__norank_f__Anaerolineaceae	g__Cyanobium_PCC-6307	-0.881119
g__norank_f__Anaerolineaceae	g__Acidibacter	-0.811189
g__norank_f__Anaerolineaceae	g__Novosphingobium	-0.713287
g__norank_f__Anaerolineaceae	g__norank_f__Syntrophobacteraceae	0.747373
g__norank_f__Anaerolineaceae	g__unclassified_f__Rhodobacteraceae	-0.713287
g__norank_f__Anaerolineaceae	g__Desulfobacterium_catecholicum_group	0.809879
g__norank_f__Anaerolineaceae	g__Pseudarthrobacter	0.951049
g__norank_f__Anaerolineaceae	g__Ilumatobacter	0.938705
g__norank_f__Anaerolineaceae	g__Mycobacterium	-0.839161
g__norank_f__Anaerolineaceae	g__norank_f__norank_o__Chloroplast	-0.839161
g__norank_f__norank_o__Subgroup_7	g__norank_f__Intrasporangiaceae	0.885374
g__norank_f__norank_o__Subgroup_7	g__norank_f__norank_o__SBR1031	0.843045
g__norank_f__norank_o__Subgroup_7	g__Rhodobacter	-0.75354
g__norank_f__norank_o__Subgroup_7	g__Cyanobium_PCC-6307	-0.866219
g__norank_f__norank_o__Subgroup_7	g__Algoriphagus	-0.76897
g__norank_f__norank_o__Subgroup_7	g__Acidibacter	-0.915516
g__norank_f__norank_o__Subgroup_7	g__Novosphingobium	-0.788752
g__norank_f__norank_o__Subgroup_7	g__norank_f__Syntrophobacteraceae	0.724386
g__norank_f__norank_o__Subgroup_7	g__unclassified_f__Rhodobacteraceae	-0.72537
g__norank_f__norank_o__Subgroup_7	g__Desulfobacterium_catecholicum_group	0.765957
g__norank_f__norank_o__Subgroup_7	g__Pseudarthrobacter	0.908473
g__norank_f__norank_o__Subgroup_7	g__Hydrogenophaga	-0.765443
g__norank_f__norank_o__Subgroup_7	g__norank_f__norank_o__Gaiellales	0.760582
g__norank_f__norank_o__Subgroup_7	g__Ilumatobacter	0.719587
g__norank_f__norank_o__Subgroup_7	g__Mycobacterium	-0.788752
g__norank_f__norank_o__Subgroup_7	g__norank_f__norank_o__Chloroplast	-0.936643
g__norank_f__Intrasporangiaceae	g__norank_f__norank_o__SBR1031	0.796491
g__norank_f__Intrasporangiaceae	g__Cyanobium_PCC-6307	-0.809108
g__norank_f__Intrasporangiaceae	g__Algoriphagus	-0.736842
g__norank_f__Intrasporangiaceae	g__Acidibacter	-0.879161
g__norank_f__Intrasporangiaceae	g__norank_f__Syntrophobacteraceae	0.80668
g__norank_f__Intrasporangiaceae	g__Desulfobacterium_catecholicum_group	0.839518
g__norank_f__Intrasporangiaceae	g__Pseudarthrobacter	0.823119
g__norank_f__Intrasporangiaceae	g__norank_f__norank_o__Gaiellales	0.746061
g__norank_f__Intrasporangiaceae	g__Ilumatobacter	0.761404
g__norank_f__Intrasporangiaceae	g__Mycobacterium	-0.760071
g__norank_f__Intrasporangiaceae	g__norank_f__norank_o__Chloroplast	-0.907182
g__norank_f__norank_o__SBR1031	g__Rhodobacter	-0.725045
g__norank_f__norank_o__SBR1031	g__Cyanobium_PCC-6307	-0.858145
g__norank_f__norank_o__SBR1031	g__Algoriphagus	-0.712281
g__norank_f__norank_o__SBR1031	g__Acidibacter	-0.879161
g__norank_f__norank_o__SBR1031	g__Novosphingobium	-0.73205
g__norank_f__norank_o__SBR1031	g__norank_f__Syntrophobacteraceae	0.732866
g__norank_f__norank_o__SBR1031	g__unclassified_f__Rhodobacteraceae	-0.760071
g__norank_f__norank_o__SBR1031	g__Desulfobacterium_catecholicum_group	0.754861
g__norank_f__norank_o__SBR1031	g__Pseudarthrobacter	0.956219
g__norank_f__norank_o__SBR1031	g__Hydrogenophaga	-0.710526
g__norank_f__norank_o__SBR1031	g__Ilumatobacter	0.929825
g__norank_f__norank_o__SBR1031	g__Mycobacterium	-0.86515
g__norank_f__norank_o__SBR1031	g__norank_f__norank_o__Chloroplast	-0.907182
g__Rhodobacter	g__Cyanobium_PCC-6307	0.832168
g__Rhodobacter	g__Algoriphagus	0.938705
g__Rhodobacter	g__Acidibacter	0.818182
g__Rhodobacter	g__Novosphingobium	0.986014
g__Rhodobacter	g__unclassified_f__Rhodobacteraceae	0.972028
g__Rhodobacter	g__Pseudarthrobacter	-0.769231
g__Rhodobacter	g__Hydrogenophaga	0.959721
g__Rhodobacter	g__norank_f__norank_o__Gaiellales	-0.727273
g__Rhodobacter	g__Ilumatobacter	-0.78459
g__Rhodobacter	g__Mycobacterium	0.846154
g__Rhodobacter	g__norank_f__norank_o__Chloroplast	0.72028
g__Cyanobium_PCC-6307	g__Algoriphagus	0.749563
g__Cyanobium_PCC-6307	g__Acidibacter	0.86014
g__Cyanobium_PCC-6307	g__Novosphingobium	0.804196
g__Cyanobium_PCC-6307	g__unclassified_f__Rhodobacteraceae	0.79021
g__Cyanobium_PCC-6307	g__Desulfobacterium_catecholicum_group	-0.746497
g__Cyanobium_PCC-6307	g__Pseudarthrobacter	-0.909091
g__Cyanobium_PCC-6307	g__Hydrogenophaga	0.753066
g__Cyanobium_PCC-6307	g__Ilumatobacter	-0.861648
g__Cyanobium_PCC-6307	g__Mycobacterium	0.86014
g__Cyanobium_PCC-6307	g__norank_f__norank_o__Chloroplast	0.902098
g__Algoriphagus	g__Acidibacter	0.7986
g__Algoriphagus	g__Novosphingobium	0.945711
g__Algoriphagus	g__unclassified_f__Rhodobacteraceae	0.945711
g__Algoriphagus	g__Pseudarthrobacter	-0.746061
g__Algoriphagus	g__Hydrogenophaga	0.936842
g__Algoriphagus	g__norank_f__norank_o__Gaiellales	-0.823119
g__Algoriphagus	g__Ilumatobacter	-0.750877
g__Algoriphagus	g__Mycobacterium	0.809108
g__Algoriphagus	g__norank_f__norank_o__Chloroplast	0.746061
g__Acidibacter	g__Novosphingobium	0.839161
g__Acidibacter	g__unclassified_f__Rhodobacteraceae	0.818182
g__Acidibacter	g__Pseudarthrobacter	-0.902098
g__Acidibacter	g__Hydrogenophaga	0.767076
g__Acidibacter	g__norank_f__norank_o__Gaiellales	-0.727273
g__Acidibacter	g__Ilumatobacter	-0.802103
g__Acidibacter	g__Mycobacterium	0.811189
g__Acidibacter	g__norank_f__norank_o__Chloroplast	0.916084
g__Novosphingobium	g__unclassified_f__Rhodobacteraceae	0.958042
g__Novosphingobium	g__Pseudarthrobacter	-0.783217
g__Novosphingobium	g__Hydrogenophaga	0.956219
g__Novosphingobium	g__norank_f__norank_o__Gaiellales	-0.741259
g__Novosphingobium	g__Ilumatobacter	-0.739055
g__Novosphingobium	g__Mycobacterium	0.804196
g__Novosphingobium	g__norank_f__norank_o__Chloroplast	0.72028
g__norank_f__Syntrophobacteraceae	g__Desulfobacterium_catecholicum_group	0.922267
g__norank_f__Syntrophobacteraceae	g__Ilumatobacter	0.755713
g__norank_f__Syntrophobacteraceae	g__Mycobacterium	-0.792987
g__unclassified_f__Rhodobacteraceae	g__Pseudarthrobacter	-0.741259
g__unclassified_f__Rhodobacteraceae	g__Hydrogenophaga	0.952716
g__unclassified_f__Rhodobacteraceae	g__norank_f__norank_o__Gaiellales	-0.748252
g__unclassified_f__Rhodobacteraceae	g__Ilumatobacter	-0.823119
g__unclassified_f__Rhodobacteraceae	g__Mycobacterium	0.881119
g__unclassified_f__Rhodobacteraceae	g__norank_f__norank_o__Chloroplast	0.734266
g__Desulfobacterium_catecholicum_group	g__Pseudarthrobacter	0.746497
g__Desulfobacterium_catecholicum_group	g__norank_f__norank_o__Gaiellales	0.711285
g__Desulfobacterium_catecholicum_group	g__Ilumatobacter	0.740751
g__Desulfobacterium_catecholicum_group	g__norank_f__norank_o__Chloroplast	-0.760582
g__Pseudarthrobacter	g__Hydrogenophaga	-0.735553
g__Pseudarthrobacter	g__Ilumatobacter	0.872155
g__Pseudarthrobacter	g__Mycobacterium	-0.832168
g__Pseudarthrobacter	g__norank_f__norank_o__Chloroplast	-0.916084
g__Hydrogenophaga	g__norank_f__norank_o__Gaiellales	-0.767076
g__Hydrogenophaga	g__Ilumatobacter	-0.74386
g__Hydrogenophaga	g__Mycobacterium	0.861648
g__Hydrogenophaga	g__norank_f__norank_o__Chloroplast	0.704029
g__norank_f__norank_o__Gaiellales	g__norank_f__norank_o__Chloroplast	-0.776224
g__Ilumatobacter	g__Mycobacterium	-0.928198
g__Ilumatobacter	g__norank_f__norank_o__Chloroplast	-0.833626
g__Mycobacterium	g__norank_f__norank_o__Chloroplast	0.832168
